# Supplementary material for: Crystal structure of 3-(prop-2-en-1-yl)-1-{[(1E)-1,2,3,4-tetra­hydro­naphthalen-1-yl­idene]amino}­thio­urea
Source: Acta Crystallogr E Crystallogr Commun. 2015 Nov 21;71(Pt 12):o976–7. doi: 10.1107/S2056989015021076 (PMC4719931; doi:10.1107/S2056989015021076)
Supplement: Supplementary file 1 [file e-71-0o976-sup1.cif]

##############################################################################
#                                                                            #
# This CIF contains the data in a paper accepted for publication in          #
# Acta Crystallographica Section E. It conforms to the requirements of       #
# Notes for Authors for Acta Crystallographica Section E, and has been       #
# peer reviewed under the auspices of the IUCr Commission on Journals.       #
#                                                                            #
# Full details of the Crystallographic Information File format               #
# are given in the paper "The Crystallographic Information File (CIF):       #
# a New Standard Archive File for Crystallography" by S. R. Hall, F. H.      #
# Allen and I. D. Brown [Acta Cryst. (1991), A47, 655-685].                  #
#                                                                            #
# The current version of the core CIF dictionary is obtainable from          #
# ftp://ftp.iucr.org/pub/cif_core.dic.                                       #
#                                                                            #
# Software is freely available for graphical display of the structure(s)     #
# in this CIF. For information consult the CIF software page                 #
# http://www.iucr.org/resources/cif/software.                                #
#                                                                            #
# This file may be used for bona fide research purposes within the           #
# scientific community so long as proper attribution is given to the journal # 
# article from which it was obtained.                                        #
#                                                                            #
##############################################################################
data_global
_audit_creation_method     'APEX2 v2014.11-0'
_journal_date_recd_electronic     2015-11-05
_journal_date_accepted     2015-11-05
_journal_name_full     'Acta Crystallographica, Section E'
_journal_year     2015
_journal_volume     71
_journal_issue     12
_journal_page_first     o976
_journal_page_last     o977
_journal_paper_category     HO
_journal_paper_doi     10.1107/S2056989015021076
_journal_coeditor_code     HB7539
_publ_contact_author_name
;
Mustafa R. Albayati
;
_publ_contact_author_address
;
Kirkuk University
College of Science
Department of Chemistry
Kirkuk
Iraq
;
_publ_contact_author_email     'shaabankamel@yahoo.com'
_publ_contact_author_fax     ?
_publ_contact_author_phone     ?
_publ_section_title
;\
Crystal structure of
3-(prop-2-en-1-yl)-1-{[(1<i>E</i>)-1,2,3,4-tetrahydronaphthalen-1-ylidene]\
amino}thiourea
;
loop_
    _publ_author_name
    _publ_author_address
    'Joel T. Mague'
;
Department of Chemistry,
Tulane University,
New Orleans,
LA 70118,
USA
;
    'Mohamed, Shaaban K.'
;
Faculty of Science & Engineering,
School of Healthcare Science,
Manchester Metropolitan University,
Manchester M1 5GD,
England
Chemistry Department,
Faculty of Science,
Minia University,
61519 El-Minia,
Egypt
;
    'Akkurt, Mehmet'
;
Department of Physics,
Faculty of Sciences,
Erciyes University,
38039 Kayseri,
Turkey
;
    'Alaa A Hassan'
;
Chemistry Department,
Faculty of Science,
Minia University,
61519 El-Minia,
Egypt
;
    'Ahmed T. Abdel-Aziz'
;
Chemistry Department,
Faculty of Science,
Minia University,
61519 El-Minia,
Egypt
;
    'Mustafa R. Albayati'
;
Kirkuk University,
College of Education,
Department of Chemistry,
Kirkuk,
Iraq
;
data_I
_audit_creation_method     'SHELXL-2014/7'
_database_code_depnum_ccdc_archive     'CCDC 1435398'
_chemical_name_systematic
;\
3-(Prop-2-en-1-yl)-1-{[(1<i>E</i>)-1,2,3,4-tetrahydronaphthalen-1-\
ylidene]amino}thiourea
;
_chemical_name_common     ?
_chemical_formula_moiety     'C14 H17 N3 S'
_chemical_formula_sum     'C14 H17 N3 S'
_chemical_formula_iupac     'C14 H17 N3 S'
_chemical_formula_weight     259.36
_chemical_melting_point     ?
_shelx_space_group_comment
;
The symmetry employed for this shelxl refinement is uniquely defined
by the following loop, which should always be used as a source of
symmetry information in preference to the above space-group names.
They are only intended as comments.
;
_space_group_crystal_system     monoclinic
_space_group_name_H-M_alt     'P 21/n'
_space_group_name_Hall     '-P 2yn'
loop_
    _space_group_symop_operation_xyz
    'x, y, z'
    '-x+1/2, y+1/2, -z+1/2'
    '-x, -y, -z'
    'x-1/2, -y-1/2, z-1/2'
_cell_length_a     7.6665(2)
_cell_length_b     8.5788(2)
_cell_length_c     20.4072(5)
_cell_angle_alpha     90
_cell_angle_beta     91.7940(10)
_cell_angle_gamma     90
_cell_volume     1341.51(6)
_cell_formula_units_Z     4
_cell_measurement_reflns_used     8207
_cell_measurement_theta_min     4.3352
_cell_measurement_theta_max     74.4903
_cell_measurement_temperature     150.(2)
_exptl_crystal_description     block
_exptl_crystal_colour     colourless
_exptl_crystal_size_max     0.203
_exptl_crystal_size_mid     0.192
_exptl_crystal_size_min     0.164
_exptl_crystal_density_diffrn     1.284
_exptl_crystal_density_meas     ?
_exptl_crystal_density_method     'not measured'
_exptl_crystal_F_000     552
_exptl_absorpt_coefficient_mu     2.015
_exptl_absorpt_correction_type     multi-scan
_exptl_absorpt_process_details
;
(<i>SADABS</i>; Bruker, 2014)
;
_shelx_estimated_absorpt_T_min     0.685
_shelx_estimated_absorpt_T_max     0.733
_exptl_absorpt_correction_T_min     0.68
_exptl_absorpt_correction_T_max     0.73
_diffrn_ambient_temperature     150(2)
_diffrn_radiation_type     CuK\a
_diffrn_radiation_wavelength     1.54178
_diffrn_radiation_monochromator     mirror
_diffrn_measurement_device_type     'Bruker D8 VENTURE PHOTON 100 CMOS'
_diffrn_measurement_method     '\w scans'
_diffrn_detector_area_resol_mean     10.4167
_diffrn_reflns_number     10141
_diffrn_reflns_av_R_equivalents     0.0223
_diffrn_reflns_theta_min     4.335
_diffrn_reflns_theta_max     74.482
_diffrn_reflns_theta_full     69.000
_diffrn_measured_fraction_theta_max     0.977
_diffrn_measured_fraction_theta_full     0.990
_diffrn_reflns_limit_h_min     -8
_diffrn_reflns_limit_h_max     9
_diffrn_reflns_limit_k_min     -10
_diffrn_reflns_limit_k_max     10
_diffrn_reflns_limit_l_min     -21
_diffrn_reflns_limit_l_max     25
_refine_special_details
;
Refinement of <i>F</i>^2^ against ALL reflections. The weighted <i>R</i>-factor
<i>wR</i> and goodness of fit <i>S</i> are based on <i>F</i>^2^, conventional
<i>R</i>-factors <i>R</i> are based on <i>F</i>, with <i>F</i> set to zero for
negative <i>F</i>^2^. The threshold expression of <i>F</i>^2^ >
\s(<i>F</i>^2^) is used only for calculating <i>R</i>-factors(gt) <i>etc</i>.
and is not relevant to the choice of reflections for refinement.
<i>R</i>-factors based on <i>F</i>^2^ are statistically about twice as large
as those based on <i>F</i>, and <i>R</i>- factors based on ALL data will be
even larger. H-atoms attached to carbon were placed in calculated positions
(C---H = 0.95 - 0.99 \%A) while those attached to nitrogen were placed in
locations derived from a difference map and their parameters adjusted to give
N---H = 0.91 \%A. All were included as riding contributions with isotropic
displacement parameters 1.2 times those of the attached atoms.
;
_reflns_number_total     2687
_reflns_number_gt     2486
_reflns_threshold_expression     'I > 2\s(I)'
_refine_ls_structure_factor_coef     Fsqd
_refine_ls_matrix_type     full
_refine_ls_R_factor_all     0.0338
_refine_ls_R_factor_gt     0.0314
_refine_ls_wR_factor_gt     0.0813
_refine_ls_wR_factor_ref     0.0835
_refine_ls_goodness_of_fit_ref     1.067
_refine_ls_restrained_S_all     1.067
_refine_ls_number_reflns     2687
_refine_ls_number_parameters     163
_refine_ls_number_restraints     0
_refine_ls_hydrogen_treatment     constr
_refine_ls_weighting_scheme     calc
_refine_ls_weighting_details
              'w=1/[\s^2^(Fo^2^)+(0.0458P)^2^+0.3454P] where P=(Fo^2^+2Fc^2^)/3'
_atom_sites_solution_hydrogens     mixed
_atom_sites_solution_primary     direct
_atom_sites_solution_secondary     difmap
_refine_ls_shift/su_max     0.001
_refine_ls_shift/su_mean     0.000
_refine_diff_density_max     0.248
_refine_diff_density_min     -0.241
_refine_ls_extinction_method     none
_refine_ls_extinction_coef     .
loop_
    _atom_type_symbol
    _atom_type_description
    _atom_type_scat_dispersion_real
    _atom_type_scat_dispersion_imag
    _atom_type_scat_source
    'C' 'C' 0.0181 0.0091
                         'International Tables Vol C Tables 4.2.6.8 and 6.1.1.4'
    'H' 'H' 0.0000 0.0000
                         'International Tables Vol C Tables 4.2.6.8 and 6.1.1.4'
    'N' 'N' 0.0311 0.0180
                         'International Tables Vol C Tables 4.2.6.8 and 6.1.1.4'
    'S' 'S' 0.3331 0.5567
                         'International Tables Vol C Tables 4.2.6.8 and 6.1.1.4'
_computing_data_collection
;
<i>APEX2</i> (Bruker, 2014)
;
_computing_cell_refinement
;
<i>SAINT</i> (Bruker, 2014)
;
_computing_data_reduction
;
<i>SAINT</i>  (Bruker, 2014)
;
_computing_structure_solution
;
<i>SHELXT</i> (Bruker, 2014)
;
_computing_structure_refinement
;
<i>SHELXL2014</i> (Sheldrick, 2015)
;
_computing_molecular_graphics
;
<i>DIAMOND</i> (Brandenburg & Putz, 2012)
;
_computing_publication_material
;
<i>SHELXTL</i> (Bruker, 2014)
;
loop_
    _atom_site_type_symbol
    _atom_site_label
    _atom_site_fract_x
    _atom_site_fract_y
    _atom_site_fract_z
    _atom_site_U_iso_or_equiv
    _atom_site_adp_type
    _atom_site_calc_flag
    _atom_site_occupancy
    _atom_site_disorder_assembly
    _atom_site_disorder_group
    S S1 0.48923(4) 0.32351(4) 0.80129(2) 0.03037(11) Uani d 1 . .
    N N1 0.24491(13) 0.48661(13) 0.73353(5) 0.0280(2) Uani d 1 . .
    H H1N 0.2236 0.5554 0.7003 0.034 Uiso d 1 . .
    N N2 0.51325(12) 0.47130(12) 0.68903(5) 0.0239(2) Uani d 1 . .
    H H2N 0.6272 0.4415 0.6911 0.029 Uiso d 1 . .
    N N3 0.44987(12) 0.56539(11) 0.63901(4) 0.0220(2) Uani d 1 . .
    C C1 -0.0358(2) 0.27861(18) 0.69916(8) 0.0472(4) Uani d 1 . .
    H H1A 0.0572 0.2901 0.6699 0.057 Uiso calc 1 . .
    H H1B -0.1320 0.2131 0.6878 0.057 Uiso calc 1 . .
    C C2 -0.03150(17) 0.35274(17) 0.75504(7) 0.0348(3) Uani d 1 . .
    H H2 -0.1277 0.3373 0.7826 0.042 Uiso calc 1 . .
    C C3 0.10929(16) 0.45938(16) 0.78005(6) 0.0299(3) Uani d 1 . .
    H H3A 0.0565 0.5606 0.7917 0.036 Uiso calc 1 . .
    H H3B 0.1628 0.4143 0.8206 0.036 Uiso calc 1 . .
    C C4 0.40678(15) 0.43269(13) 0.73855(5) 0.0234(2) Uani d 1 . .
    C C5 0.55646(14) 0.60710(13) 0.59461(5) 0.0203(2) Uani d 1 . .
    C C6 0.74503(15) 0.55855(14) 0.59361(6) 0.0249(2) Uani d 1 . .
    H H6A 0.7515 0.4483 0.5795 0.030 Uiso calc 1 . .
    H H6B 0.7964 0.5655 0.6386 0.030 Uiso calc 1 . .
    C C7 0.85274(15) 0.65815(15) 0.54803(6) 0.0265(3) Uani d 1 . .
    H H7A 0.8674 0.7639 0.5669 0.032 Uiso calc 1 . .
    H H7B 0.9700 0.6114 0.5440 0.032 Uiso calc 1 . .
    C C8 0.76392(16) 0.66981(15) 0.48046(6) 0.0279(3) Uani d 1 . .
    H H8A 0.8331 0.7386 0.4522 0.033 Uiso calc 1 . .
    H H8B 0.7588 0.5652 0.4600 0.033 Uiso calc 1 . .
    C C9 0.58186(15) 0.73399(13) 0.48518(5) 0.0235(2) Uani d 1 . .
    C C10 0.50909(18) 0.82536(14) 0.43472(6) 0.0293(3) Uani d 1 . .
    H H10 0.5748 0.8447 0.3969 0.035 Uiso calc 1 . .
    C C11 0.34410(18) 0.88813(14) 0.43851(6) 0.0323(3) Uani d 1 . .
    H H11 0.2971 0.9499 0.4036 0.039 Uiso calc 1 . .
    C C12 0.24694(17) 0.86062(14) 0.49371(6) 0.0299(3) Uani d 1 . .
    H H12 0.1333 0.9037 0.4966 0.036 Uiso calc 1 . .
    C C13 0.31603(15) 0.77037(13) 0.54449(6) 0.0244(2) Uani d 1 . .
    H H13 0.2494 0.7522 0.5822 0.029 Uiso calc 1 . .
    C C14 0.48339(15) 0.70551(13) 0.54080(5) 0.0208(2) Uani d 1 . .
loop_
    _atom_site_aniso_label
    _atom_site_aniso_U_11
    _atom_site_aniso_U_22
    _atom_site_aniso_U_33
    _atom_site_aniso_U_12
    _atom_site_aniso_U_13
    _atom_site_aniso_U_23
    S1 0.02807(18) 0.03706(19) 0.02591(18) -0.00248(11) -0.00050(12) 0.01231(11)
    N1 0.0248(5) 0.0385(6) 0.0208(5) -0.0010(4) 0.0016(4) 0.0074(4)
    N2 0.0233(5) 0.0280(5) 0.0204(5) -0.0003(4) 0.0011(4) 0.0048(4)
    N3 0.0247(5) 0.0240(5) 0.0173(4) -0.0012(4) -0.0001(4) 0.0013(3)
    C1 0.0498(9) 0.0378(8) 0.0528(9) -0.0060(7) -0.0182(7) 0.0063(7)
    C2 0.0252(6) 0.0413(7) 0.0378(7) -0.0005(5) -0.0005(5) 0.0176(6)
    C3 0.0288(6) 0.0410(7) 0.0203(6) 0.0011(5) 0.0056(5) 0.0035(5)
    C4 0.0259(6) 0.0247(6) 0.0196(5) -0.0047(4) 0.0001(4) -0.0001(4)
    C5 0.0228(5) 0.0206(5) 0.0176(5) -0.0034(4) -0.0004(4) -0.0024(4)
    C6 0.0223(5) 0.0273(6) 0.0249(6) -0.0018(4) 0.0000(4) 0.0021(4)
    C7 0.0216(6) 0.0329(6) 0.0250(6) -0.0057(5) 0.0012(5) -0.0015(5)
    C8 0.0267(6) 0.0362(7) 0.0209(6) -0.0066(5) 0.0043(5) -0.0025(4)
    C9 0.0278(6) 0.0230(5) 0.0198(5) -0.0077(4) 0.0001(4) -0.0018(4)
    C10 0.0389(7) 0.0298(6) 0.0192(6) -0.0094(5) -0.0003(5) 0.0019(4)
    C11 0.0450(7) 0.0239(6) 0.0272(6) -0.0038(5) -0.0098(5) 0.0041(5)
    C12 0.0315(6) 0.0237(6) 0.0339(7) 0.0025(5) -0.0068(5) -0.0013(5)
    C13 0.0263(6) 0.0233(5) 0.0235(6) -0.0024(4) 0.0005(4) -0.0016(4)
    C14 0.0238(5) 0.0198(5) 0.0186(5) -0.0039(4) -0.0014(4) -0.0018(4)
_geom_special_details
;
All e.s.d.'s (except the e.s.d. in the dihedral angle between two l.s. planes)
are estimated using the full covariance matrix. The cell e.s.d.'s are taken
into account individually in the estimation of e.s.d.'s in distances, angles
and torsion angles; correlations between e.s.d.'s in cell parameters are only
used when they are defined by crystal symmetry. An approximate (isotropic)
treatment of cell e.s.d.'s is used for estimating e.s.d.'s involving l.s.
planes.
;
loop_
    _geom_bond_atom_site_label_1
    _geom_bond_atom_site_label_2
    _geom_bond_site_symmetry_2
    _geom_bond_distance
    _geom_bond_publ_flag
    S1 C4 . 1.6928(12) ?
    N1 C4 . 1.3254(16) ?
    N1 C3 . 1.4487(16) ?
    N1 H1N . 0.9098 ?
    N2 C4 . 1.3597(15) ?
    N2 N3 . 1.3778(13) ?
    N2 H2N . 0.9098 ?
    N3 C5 . 1.2897(15) ?
    C1 C2 . 1.305(2) ?
    C1 H1A . 0.9500 ?
    C1 H1B . 0.9500 ?
    C2 C3 . 1.4926(19) ?
    C2 H2 . 0.9500 ?
    C3 H3A . 0.9900 ?
    C3 H3B . 0.9900 ?
    C5 C14 . 1.4811(15) ?
    C5 C6 . 1.5052(16) ?
    C6 C7 . 1.5249(16) ?
    C6 H6A . 0.9900 ?
    C6 H6B . 0.9900 ?
    C7 C8 . 1.5220(16) ?
    C7 H7A . 0.9900 ?
    C7 H7B . 0.9900 ?
    C8 C9 . 1.5063(17) ?
    C8 H8A . 0.9900 ?
    C8 H8B . 0.9900 ?
    C9 C10 . 1.3964(17) ?
    C9 C14 . 1.4042(16) ?
    C10 C11 . 1.379(2) ?
    C10 H10 . 0.9500 ?
    C11 C12 . 1.390(2) ?
    C11 H11 . 0.9500 ?
    C12 C13 . 1.3854(17) ?
    C12 H12 . 0.9500 ?
    C13 C14 . 1.4027(16) ?
    C13 H13 . 0.9500 ?
loop_
    _geom_angle_atom_site_label_1
    _geom_angle_atom_site_label_2
    _geom_angle_atom_site_label_3
    _geom_angle_site_symmetry_1
    _geom_angle_site_symmetry_3
    _geom_angle
    _geom_angle_publ_flag
    C4 N1 C3 . . 125.63(10) ?
    C4 N1 H1N . . 115.4 ?
    C3 N1 H1N . . 118.5 ?
    C4 N2 N3 . . 119.17(10) ?
    C4 N2 H2N . . 119.7 ?
    N3 N2 H2N . . 121.0 ?
    C5 N3 N2 . . 117.81(10) ?
    C2 C1 H1A . . 120.0 ?
    C2 C1 H1B . . 120.0 ?
    H1A C1 H1B . . 120.0 ?
    C1 C2 C3 . . 126.56(14) ?
    C1 C2 H2 . . 116.7 ?
    C3 C2 H2 . . 116.7 ?
    N1 C3 C2 . . 113.63(11) ?
    N1 C3 H3A . . 108.8 ?
    C2 C3 H3A . . 108.8 ?
    N1 C3 H3B . . 108.8 ?
    C2 C3 H3B . . 108.8 ?
    H3A C3 H3B . . 107.7 ?
    N1 C4 N2 . . 116.10(10) ?
    N1 C4 S1 . . 125.31(9) ?
    N2 C4 S1 . . 118.58(9) ?
    N3 C5 C14 . . 116.47(10) ?
    N3 C5 C6 . . 124.24(10) ?
    C14 C5 C6 . . 119.26(10) ?
    C5 C6 C7 . . 113.07(10) ?
    C5 C6 H6A . . 109.0 ?
    C7 C6 H6A . . 109.0 ?
    C5 C6 H6B . . 109.0 ?
    C7 C6 H6B . . 109.0 ?
    H6A C6 H6B . . 107.8 ?
    C8 C7 C6 . . 110.73(10) ?
    C8 C7 H7A . . 109.5 ?
    C6 C7 H7A . . 109.5 ?
    C8 C7 H7B . . 109.5 ?
    C6 C7 H7B . . 109.5 ?
    H7A C7 H7B . . 108.1 ?
    C9 C8 C7 . . 110.81(10) ?
    C9 C8 H8A . . 109.5 ?
    C7 C8 H8A . . 109.5 ?
    C9 C8 H8B . . 109.5 ?
    C7 C8 H8B . . 109.5 ?
    H8A C8 H8B . . 108.1 ?
    C10 C9 C14 . . 118.77(11) ?
    C10 C9 C8 . . 120.51(11) ?
    C14 C9 C8 . . 120.71(10) ?
    C11 C10 C9 . . 121.58(12) ?
    C11 C10 H10 . . 119.2 ?
    C9 C10 H10 . . 119.2 ?
    C10 C11 C12 . . 119.66(11) ?
    C10 C11 H11 . . 120.2 ?
    C12 C11 H11 . . 120.2 ?
    C13 C12 C11 . . 119.94(12) ?
    C13 C12 H12 . . 120.0 ?
    C11 C12 H12 . . 120.0 ?
    C12 C13 C14 . . 120.69(11) ?
    C12 C13 H13 . . 119.7 ?
    C14 C13 H13 . . 119.7 ?
    C13 C14 C9 . . 119.35(10) ?
    C13 C14 C5 . . 120.78(10) ?
    C9 C14 C5 . . 119.87(10) ?
loop_
    _geom_torsion_atom_site_label_1
    _geom_torsion_atom_site_label_2
    _geom_torsion_atom_site_label_3
    _geom_torsion_atom_site_label_4
    _geom_torsion_site_symmetry_1
    _geom_torsion_site_symmetry_2
    _geom_torsion_site_symmetry_3
    _geom_torsion_site_symmetry_4
    _geom_torsion
    _geom_torsion_publ_flag
    C4 N2 N3 C5 . . . . 176.28(10) ?
    C4 N1 C3 C2 . . . . -109.16(14) ?
    C1 C2 C3 N1 . . . . 4.4(2) ?
    C3 N1 C4 N2 . . . . 179.56(11) ?
    C3 N1 C4 S1 . . . . -1.23(18) ?
    N3 N2 C4 N1 . . . . 1.89(16) ?
    N3 N2 C4 S1 . . . . -177.38(8) ?
    N2 N3 C5 C14 . . . . 178.78(9) ?
    N2 N3 C5 C6 . . . . 0.54(16) ?
    N3 C5 C6 C7 . . . . -163.89(11) ?
    C14 C5 C6 C7 . . . . 17.91(14) ?
    C5 C6 C7 C8 . . . . -50.50(14) ?
    C6 C7 C8 C9 . . . . 56.66(13) ?
    C7 C8 C9 C10 . . . . 147.83(11) ?
    C7 C8 C9 C14 . . . . -31.02(15) ?
    C14 C9 C10 C11 . . . . 0.25(17) ?
    C8 C9 C10 C11 . . . . -178.62(11) ?
    C9 C10 C11 C12 . . . . 0.07(18) ?
    C10 C11 C12 C13 . . . . -0.07(18) ?
    C11 C12 C13 C14 . . . . -0.26(18) ?
    C12 C13 C14 C9 . . . . 0.58(17) ?
    C12 C13 C14 C5 . . . . -179.10(10) ?
    C10 C9 C14 C13 . . . . -0.57(16) ?
    C8 C9 C14 C13 . . . . 178.30(10) ?
    C10 C9 C14 C5 . . . . 179.12(10) ?
    C8 C9 C14 C5 . . . . -2.02(16) ?
    N3 C5 C14 C13 . . . . 10.37(15) ?
    C6 C5 C14 C13 . . . . -171.29(10) ?
    N3 C5 C14 C9 . . . . -169.31(10) ?
    C6 C5 C14 C9 . . . . 9.03(15) ?
loop_
    _geom_hbond_atom_site_label_D
    _geom_hbond_atom_site_label_H
    _geom_hbond_atom_site_label_A
    _geom_hbond_site_symmetry_A
    _geom_hbond_distance_DH
    _geom_hbond_distance_HA
    _geom_hbond_distance_DA
    _geom_hbond_angle_DHA
    N1 H1N N3 . 0.91 2.17 2.6146(13) 109
    N1 H1N S1 2_556 0.91 2.82 3.4642(11) 129
_shelx_hkl_file
;
   1   0   0   -3.50    0.20
  -1   0   0   -3.60    0.10
  -2   0   0 2303.37   61.99
   2   0   0 2433.86   62.09
  -3   0   0    0.10    0.50
   3   0   0    0.70    0.60
  -4   0   0 3161.28   82.29
  -4   0   0 3096.49   80.59
  -5   0   0    0.20    0.60
   6   0   0   37.30    2.10
  -6   0   0   39.20    2.10
  -6   0   0   39.40    1.90
   7   0   0    0.00    0.60
   8   0   0  279.17    7.80
   9   0   0    0.40    0.40
  -1  -1   0  749.92   18.90
   1  -1   0  720.43   18.90
   1   1   0  662.33   18.80
  -1   1   0  742.63   18.90
   2  -1   0    8.90    1.00
   2   1   0    8.10    0.90
  -2   1   0    8.60    0.80
  -3  -1   0 1453.45   39.30
   3  -1   0 1404.66   39.40
  -3   1   0 1497.55   39.40
   3   1   0 1576.14   39.60
  -4  -1   0 1093.59   29.40
  -4  -1   0 1138.29   27.70
  -4   1   0 1020.40   29.30
  -4   1   0 1005.70   27.60
  -5  -1   0   23.00    1.50
  -5  -1   0   21.90    1.30
  -5   1   0   22.10    1.40
  -5   1   0   17.30    1.60
   5   1   0   23.00    1.70
   6  -1   0   76.39    2.70
  -6  -1   0   73.99    2.60
   6   1   0   76.09    2.80
  -6   1   0   65.09    3.00
   7  -1   0    0.60    0.60
  -7   1   0   -0.30    0.70
   7   1   0    0.10    0.70
   8  -1   0    1.70    0.60
   8   1   0    1.50    0.60
  -8   1   0    2.70    1.00
   9  -1   0   -0.50    0.40
   9   1   0    0.70    0.50
   0  -2   0  345.27    9.10
   0  -2   0  344.27    9.10
   1  -2   0 3122.69   80.89
  -1  -2   0 3025.80   81.19
  -1   2   0 3067.09   81.19
   1   2   0 3174.78   80.89
  -2  -2   0  896.61   24.20
   2  -2   0  896.31   24.30
   2   2   0  948.51   24.30
  -2   2   0  906.61   24.30
   3  -2   0  128.89    4.90
  -3  -2   0  130.09    4.70
  -3  -2   0  123.49    3.70
  -3   2   0  133.69    4.70
   3   2   0  129.19    4.90
  -4  -2   0   54.19    3.80
  -4  -2   0   53.49    1.90
  -4   2   0   51.79    2.00
  -4   2   0   58.29    3.80
  -5  -2   0    2.10    0.80
  -5  -2   0    0.80    0.50
   5  -2   0    1.30    0.80
  -5   2   0    0.90    0.70
  -5   2   0   -0.40    0.80
   6  -2   0  337.67    9.60
  -6  -2   0  341.97    9.50
  -6   2   0  348.97    9.40
   6   2   0  345.27    9.50
   7  -2   0   62.99    2.40
  -7  -2   0   66.09    2.60
  -7   2   0   65.19    2.30
   7   2   0   63.89    2.50
   8  -2   0    1.10    0.50
   8   2   0    0.30    0.70
   8   2   0    0.70    0.60
  -8   2   0    1.20    0.60
   9  -2   0   12.30    1.20
   0  -3   0   -0.10    0.30
   0  -3   0    0.00    0.20
  -1  -3   0   15.70    0.90
   1  -3   0   15.90    1.10
   1   3   0   15.80    1.00
  -2  -3   0   67.79    2.10
   2  -3   0   68.29    2.80
  -2  -3   0   67.19    2.70
   2   3   0   57.89    3.00
  -2   3   0   65.29    2.70
   3  -3   0  182.88    6.70
  -3  -3   0  191.38    6.30
  -3  -3   0  175.58    5.10
  -3   3   0  186.38    6.30
   3   3   0  180.58    6.60
  -3   3   0  181.28    5.10
   4  -3   0   40.30    2.50
  -4  -3   0   34.70    1.40
  -4  -3   0   25.50    4.10
  -4  -3   0   30.80    1.90
  -4   3   0   28.70    3.90
  -4   3   0   33.50    1.60
  -4   3   0   33.40    1.60
  -5  -3   0    7.60    0.90
  -5  -3   0    6.30    1.30
   5  -3   0    5.60    1.30
  -5   3   0    7.10    1.10
  -6  -3   0    0.00    0.60
   6  -3   0    0.40    0.60
  -6   3   0    1.10    0.60
   6   3   0    1.00    0.60
   7  -3   0   12.70    1.30
  -7  -3   0   13.70    1.50
   7   3   0   12.10    1.10
  -7   3   0   11.20    1.10
   8  -3   0    5.80    1.00
   8   3   0    6.60    0.90
  -8   3   0    6.40    0.90
   8   3   0    8.40    1.00
   9  -3   0   44.40    1.50
   9   3   0   43.10    1.50
   0  -4   0    4.20    0.80
   0  -4   0    2.40    0.80
   0  -4   0    4.00    0.80
   1  -4   0    4.10    1.10
  -1  -4   0    3.70    0.70
   1  -4   0    4.50    1.20
  -1  -4   0    4.30    1.00
   1  -4   0    3.40    0.60
  -2  -4   0   11.00    0.90
   2  -4   0    9.30    2.20
  -2  -4   0    8.70    1.70
   2  -4   0    9.90    1.00
   2   4   0    7.00    1.90
  -3  -4   0    7.50    1.30
  -3  -4   0    7.80    1.90
  -3  -4   0    7.50    0.80
  -3   4   0   11.10    3.00
   4  -4   0    0.80    0.90
  -4  -4   0    1.40    0.90
  -4  -4   0    0.30    0.50
  -4   4   0   -0.40    0.60
  -5  -4   0    0.50    0.80
  -5  -4   0    0.20    0.60
   5  -4   0    0.50    0.80
  -5   4   0    0.10    0.50
  -5   4   0    6.80    1.70
  -6  -4   0   10.80    1.20
   6  -4   0   12.80    1.30
  -6   4   0   12.20    1.10
   6   4   0   11.60    1.20
   7  -4   0   56.99    2.30
  -7  -4   0   59.49    2.30
   8  -4   0    0.40    0.50
  -8   4   0    0.70    0.40
   8   4   0    0.40    0.50
   8   4   0    0.30    0.50
   0  -5   0    0.30    0.50
   1  -5   0   50.99    2.00
  -1  -5   0   54.79    1.90
  -2  -5   0    7.00    0.90
  -2  -5   0    7.50    1.40
  -3  -5   0  127.49    4.00
  -3  -5   0  140.99    4.00
   3  -5   0  128.89    4.00
  -3  -5   0  127.59    4.30
   3  -5   0  120.69    4.30
  -3   5   0  130.29    4.00
  -3   5   0  135.59    4.00
  -4  -5   0   40.60    1.70
  -4  -5   0   40.60    2.10
   4  -5   0   40.10    2.30
  -4   5   0   43.30    2.30
  -4   5   0   37.30    2.20
  -5  -5   0  108.39    3.60
   5  -5   0  110.39    3.60
  -5  -5   0  106.29    3.90
  -5   5   0  105.99    3.40
  -5   5   0  108.69    3.60
  -6  -5   0  101.99    3.40
   6  -5   0  103.09    3.50
  -6   5   0  103.59    3.30
   6   5   0  109.79    3.40
   7  -5   0  170.78    4.80
  -7  -5   0  163.88    4.90
  -7   5   0  163.78    4.70
   7   5   0  158.48    4.90
   8   5   0   59.49    2.00
   8   5   0   57.59    2.10
  -8   5   0   60.49    2.00
   0  -6   0  107.79    3.40
   0   6   0  106.49    3.50
   1  -6   0    6.40    1.00
  -1  -6   0    7.60    0.90
  -1  -6   0    6.40    1.10
  -1   6   0    9.20    1.20
   1   6   0    7.70    1.10
   2  -6   0   63.99    2.40
  -2  -6   0   61.79    2.50
  -2  -6   0   59.29    2.30
  -2   6   0   62.59    2.40
  -2   6   0   63.99    2.60
  -3  -6   0   22.60    1.40
  -3  -6   0   28.60    1.60
   3  -6   0   22.10    1.60
  -3  -6   0   23.00    2.10
  -3   6   0   21.30    1.50
  -3   6   0   17.50    2.00
  -4  -6   0  443.76   12.40
   4  -6   0  450.35   12.40
  -4   6   0  461.85   12.30
  -4   6   0  459.25   12.40
  -5  -6   0   12.40    1.20
  -5  -6   0   14.80    1.60
   5  -6   0   11.60    1.60
  -5   6   0   11.10    1.10
  -5   6   0   13.50    1.20
  -6  -6   0  155.28    4.60
   6  -6   0  156.38    4.70
  -6   6   0  158.18    4.60
   6   6   0  140.19    4.60
  -6   6   0  154.88    4.50
  -7  -6   0   70.59    2.60
  -7   6   0   68.59    2.20
   7   6   0   69.79    2.30
   0  -7   0    0.30    0.60
   0   7   0    0.60    0.60
  -1  -7   0  114.99    3.80
  -1  -7   0  116.39    3.70
   1  -7   0  118.49    3.80
  -1   7   0  117.49    3.80
   1   7   0  114.79    3.80
   2  -7   0    8.90    1.30
  -2  -7   0    9.80    1.40
  -2  -7   0    8.50    1.00
  -2   7   0    9.40    1.20
  -3  -7   0    4.90    1.00
   3  -7   0    3.40    1.00
  -3   7   0    4.10    0.80
  -3   7   0    2.30    0.80
  -4  -7   0   31.90    1.60
  -4   7   0   33.50    1.60
  -4   7   0   30.90    1.60
  -5  -7   0   11.60    1.10
  -5   7   0   11.10    1.10
   5   7   0   11.00    1.00
  -5   7   0   12.00    1.00
  -6  -7   0    0.10    0.60
  -6   7   0   -0.20    0.60
  -6   7   0    0.60    0.40
   6   7   0    0.00    0.40
  -7   7   0    0.70    0.40
   7   7   0    0.70    0.40
   0  -8   0  116.79    3.70
   0   8   0  112.99    3.70
   1  -8   0    9.70    1.20
  -1  -8   0    9.00    1.00
  -1   8   0    8.70    1.10
   1   8   0    8.50    1.30
  -2  -8   0  156.38    4.80
   2  -8   0  158.88    4.70
  -2   8   0  146.19    4.60
  -3   8   0   24.20    1.40
  -4  -8   0   74.69    2.60
  -4   8   0   74.59    2.50
  -4   8   0   70.59    2.50
  -5  -8   0    7.30    1.00
  -5   8   0    7.80    0.90
   5   8   0    7.40    0.80
  -5   8   0    8.00    0.80
   6   8   0   15.60    0.80
  -6   8   0   14.20    0.90
   0  -9   0   -0.20    0.60
   0   9   0    0.10    0.50
  -1  -9   0   17.70    1.30
   1  -9   0   19.50    1.40
   1   9   0   19.80    1.60
  -1   9   0   18.80    1.20
  -2  -9   0   10.10    1.10
  -2   9   0    9.00    0.90
  -3  -9   0    4.70    0.90
  -3   9   0    3.50    0.70
  -4  -9   0    1.10    0.60
  -4   9   0    1.70    0.40
   4   9   0    1.90    0.50
  -5   9   0   26.90    1.10
   0  10   0   21.40    1.30
  -1 -10   0    5.40    1.20
  -1  10   0    6.30    0.80
  -2  10   0    9.00    0.80
  -3  10   0    0.10    0.30
   9   0  -1   12.20    0.90
   8   0  -1    0.50    0.50
  -6   0   1    0.80    0.70
  -5   0   1   28.50    2.10
  -4   0   1   -0.20    0.50
  -4   0   1    0.00    1.00
  -3   0   1   75.69    3.10
   3   0  -1   76.49    3.30
   2   0  -1   -0.10    0.30
   1   0  -1  905.21   23.20
  -1   0   1  839.62   22.90
   0   0   1   -0.10    0.10
  -1   0  -1 3650.93   94.89
   1   0   1 3570.84   94.79
   2   0   1    0.40    0.30
  -2   0  -1    0.20    0.30
   3   0   1  276.87    8.60
  -3   0  -1  285.37    8.50
  -4   0  -1   -0.90    0.90
  -4   0  -1   -0.60    0.60
   5   0   1   68.49    2.90
  -5   0  -1   62.59    2.40
   6   0   1   -0.10    0.80
  -6   0  -1   -1.80    0.90
   7   0   1  100.39    3.40
   7   0   1   98.99    3.40
   8   0   1   -0.10    0.60
   9   0   1   25.00    1.10
   9  -1  -1   37.90    1.50
   9   1  -1   37.50    1.60
   8  -1  -1   25.50    1.40
   8   1  -1   24.10    1.40
  -7  -1   1   16.20    1.60
   7  -1  -1   16.00    1.40
  -7   1   1   15.00    1.50
   7   1  -1   15.90    1.50
  -6  -1   1  119.59    3.70
  -6   1   1  116.99    4.00
  -6   1   1  115.89    3.70
   6   1  -1  114.49    3.80
  -5  -1   1  124.19    3.80
  -5  -1   1  123.99    3.70
  -5   1   1  114.99    3.80
   5   1  -1  116.99    3.90
  -5   1   1  129.09    3.70
  -4  -1   1    5.20    1.40
  -4  -1   1    8.00    0.80
  -4   1   1    5.20    1.00
  -4   1   1    6.80    1.50
  -3  -1   1  327.87    9.80
   3  -1  -1  337.07   10.00
   3   1  -1  341.27   10.00
  -2  -1   1    2.00    0.60
   2  -1  -1    1.20    0.40
  -2   1   1    1.90    0.70
   2   1  -1    1.10    0.40
   1  -1  -1   87.89    2.70
  -1  -1   1   82.49    2.60
  -1   1   1   88.09    2.70
   1   1  -1   89.09    2.60
   0  -1  -1  564.34   14.80
  -1  -1  -1   41.00    1.40
   1  -1   1   36.20    1.40
  -1   1  -1   38.30    1.40
   1   1   1   41.70    1.50
  -2  -1  -1   58.59    2.30
   2  -1   1   56.69    2.30
  -2   1  -1   59.39    2.20
   2   1   1   63.99    2.40
   3  -1   1    1.80    0.80
   3   1   1    0.60    0.70
  -3   1  -1    1.00    0.50
  -4  -1  -1  271.57    7.30
  -4  -1  -1  269.97    8.90
  -4   1  -1  261.87    8.80
  -5  -1  -1   53.59    2.00
  -5   1  -1   50.49    2.20
   5   1   1   53.59    2.20
   6  -1   1    6.10    1.20
  -6  -1  -1    5.70    1.40
   6   1   1    5.60    1.50
   7  -1   1  308.17    9.00
  -7   1  -1  317.77    8.70
   7   1   1  318.87    8.80
   8  -1   1   11.10    1.00
   8   1   1   12.90    1.60
   8   1   1   13.10    1.10
  -8   1  -1   10.90    1.40
   9  -1   1   69.19    2.30
   9   1   1   74.49    2.40
   9  -2  -1    5.70    0.70
   9   2  -1    5.40    0.80
   8  -2  -1   25.70    1.40
   8   2  -1   28.20    1.70
  -8   2   1   27.40    1.40
   8   2  -1   27.60    1.40
  -7  -2   1   95.69    3.30
   7  -2  -1  102.39    3.40
  -7   2   1  101.49    3.20
   7   2  -1   98.69    3.30
  -6  -2   1   28.60    1.50
   6  -2  -1   27.60    1.70
   6   2  -1   27.10    1.60
  -6   2   1   27.70    1.60
   5  -2  -1    5.50    0.90
  -5  -2   1    5.40    0.80
  -5  -2   1    4.80    0.80
  -5   2   1    6.60    1.10
  -5   2   1    5.90    1.10
  -4  -2   1   97.09    4.80
  -4  -2   1  101.59    3.00
  -4   2   1  100.29    4.90
  -4   2   1   93.79    3.00
   3  -2  -1   48.80    3.00
  -3  -2   1   47.80    1.70
  -3   2   1   48.60    2.60
   3   2  -1   46.80    2.70
   2  -2  -1  633.94   17.80
  -2  -2   1  649.43   17.60
  -2   2   1  658.93   17.70
   2   2  -1  667.63   17.60
  -1  -2   1  232.48    6.20
   1  -2  -1  230.38    6.40
   1   2  -1  227.58    6.20
  -1   2   1  221.88    6.40
   0  -2  -1  955.20   24.90
  -1  -2  -1  277.37    7.80
   1  -2   1  285.37    7.70
   1   2   1  283.57    7.90
  -1   2  -1  286.37    7.70
   2  -2   1  828.52   21.60
  -2  -2  -1  786.82   21.60
  -2   2  -1  802.12   21.50
  -3  -2  -1   77.89    3.40
   3  -2   1   76.89    3.60
  -3  -2  -1   74.39    2.40
   3   2   1   74.29    3.60
  -3   2  -1   80.89    3.50
  -4  -2  -1  214.38    7.80
  -4  -2  -1  209.08    5.80
  -4   2  -1  207.08    7.60
  -5  -2  -1    6.80    1.40
  -5  -2  -1    8.70    0.90
   5  -2   1    9.50    1.40
   5   2   1    8.10    1.20
  -5   2  -1    6.50    1.20
   6  -2   1  114.99    3.80
  -6  -2  -1  115.79    3.70
   6   2   1  119.59    3.80
  -6   2  -1  117.29    3.70
   7  -2   1   24.80    2.10
   7   2   1   22.30    1.40
  -7   2  -1   23.30    1.40
  -8   2  -1  111.69    3.40
   8   2   1  112.19    3.50
   8   2   1  111.09    3.50
   9   2   1    3.00    0.70
   9  -3  -1    3.90    0.80
   9   3  -1    4.10    0.70
   8  -3  -1  105.69    3.30
   8   3  -1  104.09    3.30
   8   3  -1  103.99    3.30
  -8   3   1  109.49    3.20
  -7  -3   1   12.20    1.40
   7  -3  -1   10.80    1.20
  -7   3   1   10.10    1.10
   7   3  -1   11.40    1.20
   6  -3  -1   98.59    3.30
  -6  -3   1   94.29    3.20
  -6  -3   1   99.09    3.30
  -6   3   1  100.09    3.20
  -5  -3   1   10.10    1.20
   5  -3  -1   10.20    1.50
  -5  -3   1   10.20    1.10
  -5   3   1    9.40    1.20
  -5   3   1    9.50    1.10
  -4  -3   1  378.76   10.30
  -4  -3   1  378.86   12.40
  -4  -3   1  379.86   10.50
  -4   3   1  383.76   10.30
  -4   3   1  390.76   10.40
  -4   3   1  389.76   12.60
  -3  -3   1  197.88    6.50
  -3  -3   1  199.78    5.50
   3  -3  -1  194.28    7.10
   3   3  -1  193.18    6.70
  -3   3   1  197.38    6.70
  -3   3   1  185.28    5.40
  -2  -3   1  244.98    7.20
  -2  -3   1  248.68    6.80
   2  -3  -1  246.58    7.60
   2   3  -1  254.77    7.30
  -2   3   1  248.18    7.40
  -1  -3   1   -0.10    0.30
   1  -3  -1    0.00    0.40
   1   3  -1   -0.20    0.30
   0  -3  -1  157.38    4.70
   0  -3  -1  162.88    4.70
  -1  -3  -1    3.00    0.70
   1  -3   1    4.40    0.70
   1   3   1    3.00    0.80
   2  -3   1   76.89    3.10
  -2  -3  -1   75.99    3.00
  -2  -3  -1   71.89    2.30
   2   3   1   73.39    3.10
  -2   3  -1   73.89    2.80
  -3  -3  -1   23.70    1.10
   3  -3   1   26.00    3.00
  -3  -3  -1   22.60    2.40
  -3   3  -1   22.10    2.20
   3   3   1   20.90    3.10
  -4  -3  -1   34.20    4.70
   4  -3   1   38.10    2.00
  -4  -3  -1   36.60    1.50
  -4  -3  -1   42.60    2.80
  -4   3  -1   35.10    4.10
  -4   3  -1   36.10    1.80
  -5  -3  -1    5.00    1.00
  -5  -3  -1    5.50    1.40
   5  -3   1    5.00    0.90
  -5   3  -1    4.60    1.00
   6  -3   1    8.30    1.20
  -6  -3  -1    7.60    1.20
   6   3   1    9.20    1.10
  -6   3  -1    4.70    1.00
   7  -3   1    1.70    0.60
   7   3   1    2.90    0.70
  -7   3  -1    1.90    0.60
   8  -3   1   16.10    1.10
   8   3   1   16.80    1.20
   8   3   1   18.00    1.20
  -8   3  -1   14.00    1.00
   9  -3   1    0.40    0.40
   9   3   1    0.30    0.50
   8  -4  -1    2.00    0.60
   8   4  -1    1.40    0.50
   8   4  -1    3.50    0.80
  -8   4   1    1.80    0.60
  -7  -4   1   10.40    1.20
   7  -4  -1    9.00    1.20
   7   4  -1   10.90    1.50
  -6  -4   1   62.99    2.50
  -6  -4   1   63.89    2.40
   6  -4  -1   63.49    2.50
  -6   4   1   62.89    2.30
   6   4  -1   64.19    2.40
  -5  -4   1    4.20    0.80
  -5  -4   1    2.50    0.70
  -5   4   1    2.70    0.60
  -5   4   1    4.20    1.10
   4  -4  -1  495.55   13.80
  -4  -4   1  497.95   13.70
  -4  -4   1  527.45   13.70
  -4   4   1  518.55   13.70
  -4   4   1  511.75   13.80
  -3  -4   1    5.40    1.20
  -3  -4   1    2.70    0.70
  -3   4   1    3.00    0.80
   2  -4  -1  148.49    5.50
  -2  -4   1  147.49    4.80
  -2  -4   1  150.78    4.30
   2   4  -1  147.39    4.90
  -1  -4   1   64.89    2.20
   1  -4  -1   72.09    2.80
   1  -4  -1   70.79    2.80
   1  -4  -1   69.89    2.30
   0  -4  -1  319.27    8.90
   0  -4  -1  314.97    8.90
   0  -4  -1  324.17    8.60
   0  -4   1  319.27    8.60
   1  -4   1  410.86   11.20
   1  -4   1  413.76   11.20
  -1  -4  -1  448.46   11.30
   1  -4   1  421.96   11.20
  -1  -4  -1  408.76   11.60
  -2  -4  -1  420.36   12.10
  -2  -4  -1  424.16   11.30
   2  -4   1  421.56   11.30
   2   4   1  418.56   12.20
  -3  -4  -1   22.10    1.20
  -3  -4  -1   23.30    1.50
   3  -4   1   23.70    1.50
  -3  -4  -1   21.50    3.40
   3   4   1   13.00    4.90
  -3   4  -1   20.80    1.80
  -3   4  -1   23.90    3.10
   4  -4   1  329.27    9.00
  -4  -4  -1  322.27    9.00
  -4  -4  -1  313.87    8.90
  -4   4  -1  330.77    8.90
  -5  -4  -1   13.50    1.10
   5  -4   1   13.50    1.40
  -5  -4  -1   10.60    1.50
  -5   4  -1   12.30    1.10
  -6  -4  -1   90.99    3.10
   6  -4   1   89.69    3.10
  -6   4  -1   88.49    3.00
   6   4   1   88.79    3.10
  -7  -4  -1   10.80    1.60
   7  -4   1   10.10    1.10
  -7   4  -1    6.70    1.40
   7   4   1    8.10    1.50
   8  -4   1   12.80    1.00
  -8   4  -1   12.50    0.90
   8   4   1   13.20    1.10
   8   4   1   14.40    1.00
  -8   5   1   -0.10    0.50
   8   5  -1    1.40    0.60
   8   5  -1    0.60    0.40
   7  -5  -1  126.89    3.80
  -7  -5   1  116.39    3.90
  -7   5   1  125.39    3.70
   7   5  -1  124.49    3.70
  -6  -5   1   14.00    1.40
  -6  -5   1   13.70    1.20
   6  -5  -1   12.90    1.50
   6   5  -1   12.80    1.10
  -6   5   1   13.00    1.10
  -5  -5   1    1.80    0.70
  -5   5   1    1.40    0.50
  -5   5   1    1.40    0.80
  -4  -5   1   32.00    1.50
  -4  -5   1   29.60    1.80
   4  -5  -1   32.00    1.90
   4  -5  -1   29.50    2.40
  -4   5   1   34.70    2.20
  -4   5   1   26.00    2.00
  -3  -5   1   70.79    2.90
  -3  -5   1   79.19    2.70
  -3  -5   1   76.29    2.60
   3  -5  -1   79.69    2.70
  -3   5   1   71.89    2.70
  -3   5   1   77.79    2.70
  -2  -5   1   12.10    1.40
   2  -5  -1   10.40    1.10
  -2  -5   1   11.70    0.90
  -2   5   1    9.50    1.30
  -1  -5   1  130.89    3.80
   1  -5  -1  122.79    3.90
   0  -5   1    7.10    0.90
   0  -5  -1    8.00    0.90
  -1  -5  -1   80.99    2.70
   1  -5   1   86.49    2.80
   2  -5   1   93.39    3.10
  -2  -5  -1   93.49    3.20
  -2  -5  -1   94.69    3.00
  -3  -5  -1    0.30    0.50
  -3  -5  -1    0.20    1.30
   3  -5   1    1.10    0.70
  -3  -5  -1    1.30    0.80
   3  -5   1   -1.40    0.90
  -3   5  -1    0.60    0.70
  -4  -5  -1    1.20    0.50
   4  -5   1    1.00    0.90
  -4  -5  -1    2.40    0.90
  -4   5  -1    0.90    0.70
   5  -5   1  106.69    3.60
  -5  -5  -1  103.99    3.60
  -5  -5  -1  110.99    4.20
  -5   5  -1  110.29    3.50
  -5   5  -1  104.79    3.40
  -6  -5  -1    8.00    1.10
   6  -5   1    8.70    1.30
  -6   5  -1    9.40    1.00
   6   5   1   10.70    1.10
  -6   5  -1   11.50    2.30
  -7  -5  -1    7.40    1.50
   7  -5   1    6.80    1.00
   7   5   1    5.10    0.80
  -7   5  -1    3.90    0.80
   8  -5   1   48.80    1.90
  -8   5  -1   54.69    2.00
   8   5   1   51.99    1.80
  -7  -6   1   13.30    1.30
  -7   6   1    9.60    0.80
   7   6  -1    8.60    0.90
  -6  -6   1    1.50    0.60
   6   6  -1    1.80    0.50
  -6   6   1    1.10    0.80
  -6   6   1    1.80    0.50
  -5  -6   1   27.90    1.70
  -5  -6   1   24.60    1.50
  -5   6   1   23.40    1.50
  -5   6   1   27.00    1.50
   4  -6  -1   15.70    1.70
  -4  -6   1   17.80    1.70
  -4   6   1   18.30    1.30
  -4   6   1   18.90    1.40
  -3  -6   1  173.08    5.20
  -3  -6   1  168.38    5.30
  -3  -6   1  165.18    5.10
   3  -6  -1  170.18    5.20
  -3   6   1  175.68    5.20
  -3   6   1  177.98    5.10
   2  -6  -1   42.40    1.90
  -2  -6   1   41.80    2.00
  -2  -6   1   41.50    2.40
  -2  -6   1   40.90    1.80
  -2   6   1   42.20    2.10
  -2   6   1   41.40    1.90
  -1  -6   1  175.18    5.10
  -1  -6   1  174.98    5.30
   1  -6  -1  179.68    5.20
  -1   6   1  175.68    5.20
   1   6  -1  168.88    5.30
   0  -6  -1  287.07    8.00
   0  -6   1  275.27    8.10
   0  -6   1  289.67    7.90
   0   6  -1  289.37    8.00
   0   6   1  281.57    8.00
  -1  -6  -1   59.29    2.30
  -1  -6  -1   63.59    2.70
   1  -6   1   64.99    2.30
   1   6   1   60.99    2.50
  -1   6  -1   62.59    2.40
   2  -6   1   58.99    3.10
  -2  -6  -1   60.49    2.40
   2  -6   1   60.29    2.30
  -2  -6  -1   57.59    2.20
  -2   6  -1   49.80    2.60
  -2   6  -1   63.89    2.30
   3  -6   1    2.40    1.10
   3  -6   1    1.70    0.90
  -3  -6  -1    1.30    0.50
  -3   6  -1    1.60    0.60
  -3   6  -1    2.90    0.80
   4  -6   1   30.00    2.10
  -4   6  -1   34.20    1.70
  -4   6  -1   34.20    1.70
   5  -6   1   11.00    1.40
  -5  -6  -1   10.50    1.20
  -5  -6  -1   11.10    1.70
  -5   6  -1   10.30    1.10
  -5   6  -1   12.50    1.30
   6  -6   1   38.90    1.80
  -6  -6  -1   32.90    1.70
  -6   6  -1   32.80    1.50
  -6   6  -1   35.20    1.80
   6   6   1   34.80    1.60
  -7   6  -1    9.40    0.90
   7   6   1    7.70    0.80
  -7   7   1   19.90    0.90
   7   7  -1   18.90    0.90
  -6  -7   1   36.10    1.60
   6   7  -1   36.90    1.50
  -6   7   1   35.20    1.40
  -6   7   1   35.10    2.00
  -5  -7   1   38.10    2.10
  -5  -7   1   36.90    1.70
  -5   7   1   38.30    1.60
  -5   7   1   42.00    1.80
  -4  -7   1    8.80    1.50
  -4  -7   1   13.00    1.50
  -4   7   1   12.80    1.10
  -4   7   1    8.10    1.10
   3  -7  -1   27.60    1.70
  -3  -7   1   25.60    1.50
  -3   7   1   28.60    1.50
  -3   7   1   27.50    1.70
  -2  -7   1    7.30    1.00
   2  -7  -1    6.80    1.10
  -2  -7   1    8.20    1.20
  -2   7   1    6.60    1.20
  -2   7   1   10.20    1.80
  -1  -7   1  502.75   14.00
   1  -7  -1  521.05   14.00
  -1  -7   1  518.85   14.00
   1   7  -1  527.55   14.00
  -1   7   1  519.95   14.00
   0  -7   1  103.39    4.00
   0  -7   1  108.79    3.50
   0  -7  -1  105.59    3.50
   0   7   1  111.29    3.60
   0   7  -1  112.79    3.60
  -1  -7  -1   52.29    2.60
  -1  -7  -1   55.79    2.20
   1  -7   1   58.79    2.30
   1   7   1   61.99    2.40
  -1   7  -1   55.89    2.30
  -2  -7  -1   48.20    2.10
   2  -7   1   51.29    2.20
  -2   7  -1   50.89    2.10
  -3  -7  -1  580.84   16.60
  -3   7  -1  644.14   16.50
  -3   7  -1  633.44   16.60
  -4  -7  -1  136.49    4.40
  -4   7  -1  145.79    4.20
  -4   7  -1  142.49    4.30
  -5  -7  -1  279.87    7.70
  -5   7  -1  275.47    7.50
  -5   7  -1  276.07    7.60
   5   7   1  264.57    7.60
  -6  -7  -1   11.10    1.20
   6   7   1   11.20    1.10
  -6   7  -1   12.10    1.20
  -6   7  -1   12.30    0.90
   7   7   1   71.49    2.10
  -7   7  -1   68.69    2.10
  -6   8   1   -1.00    0.40
   6   8  -1    0.30    0.40
  -5  -8   1    6.60    0.90
  -5   8   1    7.10    0.80
  -5   8   1    8.50    0.90
   5   8  -1    6.70    0.80
  -4  -8   1   60.29    2.30
  -4   8   1   62.19    2.20
  -4   8   1   63.79    2.20
  -3  -8   1   51.59    2.10
   3  -8  -1   51.59    2.40
  -3   8   1   57.29    2.30
  -3   8   1   50.79    2.20
  -2  -8   1    1.40    0.70
   2  -8  -1    1.80    0.80
  -2   8   1    1.70    0.60
  -1  -8   1    6.00    1.50
  -1  -8   1    4.60    1.00
   1  -8  -1    2.90    0.80
   1   8  -1    4.10    0.90
  -1   8   1    5.10    1.00
   0  -8   1  116.29    3.80
   0  -8  -1  112.59    3.70
   0   8  -1  115.99    3.70
   0   8   1  117.19    3.70
  -1  -8  -1    1.30    0.60
   1  -8   1    0.40    0.70
  -1   8  -1    1.90    0.60
   1   8   1    0.30    0.70
  -2  -8  -1  240.18    6.90
   2  -8   1  238.28    6.80
  -2   8  -1  233.38    6.80
  -3  -8  -1  222.28    6.80
  -3   8  -1  249.97    7.20
  -4  -8  -1   23.30    1.30
  -4   8  -1   23.80    1.50
   4   8   1   20.90    1.30
  -4   8  -1   22.10    1.30
  -5  -8  -1   11.90    1.10
   5   8   1   11.60    0.90
  -5   8  -1   11.30    1.00
  -5   8  -1   11.00    0.90
  -6   8  -1   21.20    1.10
  -5   9   1    3.00    0.80
   5   9  -1    1.30    0.50
  -4  -9   1   41.10    1.70
  -4   9   1   45.80    1.70
   4   9  -1   36.90    1.60
  -3  -9   1   12.60    1.10
   3   9  -1   14.50    1.10
  -3   9   1   13.80    0.90
   2  -9  -1  246.68    7.00
  -2  -9   1  243.98    6.90
  -2   9   1  242.58    6.90
   1  -9  -1   35.70    1.80
  -1  -9   1   34.00    1.70
  -1   9   1   35.40    1.60
   1   9  -1   36.80    1.90
   0  -9   1    1.30    0.70
   0  -9  -1    1.90    0.60
   0   9   1    1.60    0.60
   0   9  -1    1.30    0.60
  -1  -9  -1    1.50    0.60
   1   9   1    0.90    0.80
  -1   9  -1    0.60    0.50
  -2  -9  -1  106.39    3.50
  -2   9  -1   99.49    3.20
  -3  -9  -1   34.80    1.60
   3   9   1   34.40    1.60
  -3   9  -1   33.70    1.40
  -4  -9  -1   -0.10    0.50
   4   9   1   -0.10    0.60
  -4   9  -1    0.70    0.40
  -5   9  -1    0.40    0.40
  -3  10   1   14.30    0.80
  -2  10   1    6.90    0.70
  -1  10   1    7.50    0.80
   0 -10  -1    1.40    0.90
   0  10  -1    0.50    0.70
   0  10   1    0.30    0.60
  -1 -10  -1    6.30    1.10
  -1  10  -1    5.50    0.80
  -2  10  -1  107.89    3.60
  -3  10  -1   21.00    0.90
   9   0  -2    0.10    0.40
   8   0  -2   39.90    1.80
  -7   0   2    0.80    1.00
  -6   0   2   13.80    1.30
  -5   0   2   -0.20    0.50
  -4   0   2  237.98    6.50
  -4   0   2  238.58    8.20
  -3   0   2   -0.10    0.50
   3   0  -2    0.50    0.80
  -2   0   2 4590.94  122.79
   2   0  -2 4802.02  124.69
   1   0  -2    0.40    0.20
  -1   0   2    0.10    0.10
   0   0   2   19.70    0.90
   0   0  -2   18.80    0.90
   1   0   2    0.20    0.20
  -1   0  -2    0.00    0.10
   2   0   2 2266.37   58.49
  -2   0  -2 2225.98   58.49
   3   0   2   -0.30    0.60
  -4   0  -2   87.19    4.30
   5   0   2   -0.20    0.90
   6   0   2   66.79    2.60
  -6   0  -2   66.59    2.60
   7   0   2   -0.40    0.60
  -7   0  -2    1.00    0.90
   7   0   2    0.40    0.90
   8   0   2   68.49    2.50
   9   0   2    0.10    0.40
   9  -1  -2    2.10    0.50
   9   1  -2    1.60    0.50
   8  -1  -2  131.79    4.10
   8   1  -2  134.29    4.10
   7  -1  -2   51.69    2.20
  -7  -1   2   51.49    2.10
  -7   1   2   52.79    2.20
   7   1  -2   47.10    2.30
  -6  -1   2  238.68    6.80
   6   1  -2  245.18    6.90
  -6   1   2  246.18    7.10
  -6   1   2  237.48    6.80
  -5  -1   2   28.90    1.40
  -5  -1   2   27.10    1.70
  -5   1   2   26.10    1.70
  -5   1   2   27.00    1.40
   5   1  -2   23.40    1.80
  -4  -1   2   11.00    2.30
  -4  -1   2    7.70    0.80
  -4   1   2   10.40    2.40
  -4   1   2    7.20    0.90
  -3  -1   2   40.90    1.60
   3  -1  -2   43.10    2.50
  -3  -1   2   45.70    2.30
  -3   1   2   44.10    2.30
   3   1  -2   43.30    2.50
   2  -1  -2 1032.00   25.80
  -2  -1   2  933.21   26.30
  -2   1   2  982.20   26.80
   2   1  -2  933.81   25.70
  -1  -1   2  121.89    3.50
   1  -1  -2  119.59    3.60
   1   1  -2  115.69    3.50
  -1   1   2  124.99    3.60
   0  -1  -2  693.73   18.00
   0   1  -2  679.83   17.90
   1  -1   2  716.03   19.30
  -1  -1  -2  726.93   19.40
  -1   1  -2  736.43   19.20
   1   1   2  754.52   19.40
  -2  -1  -2  165.68    5.00
   2  -1   2  158.78    5.00
  -2   1  -2  166.78    5.20
   2   1   2  160.28    5.50
  -3  -1  -2   44.40    2.40
   3  -1   2   41.10    2.50
  -3   1  -2   49.50    2.60
   3   1   2   45.50    2.60
  -4  -1  -2  207.58    7.30
  -4  -1  -2  198.08    5.60
  -4   1  -2  194.88    7.10
  -5  -1  -2  151.88    4.60
   5  -1   2  150.48    4.90
   5  -1   2  159.58    4.70
  -5   1  -2  155.38    4.60
   5   1   2  158.58    4.70
   6  -1   2    8.70    1.90
   6  -1   2    6.40    1.20
   6   1   2    7.00    1.30
  -6   1  -2    7.60    1.30
   7  -1   2   36.40    1.90
   7   1   2   36.50    1.80
   7   1   2   35.40    1.80
  -7   1  -2   37.90    1.70
   8  -1   2   57.49    2.20
   8   1   2   57.59    2.30
  -8   1  -2   59.49    2.20
   8   1   2   56.79    2.20
   9  -1   2   23.60    1.10
   9   1   2   26.10    1.20
   9  -2  -2   12.40    0.90
   9   2  -2   12.20    0.90
   8  -2  -2   -0.10    0.50
   8   2  -2   -0.40    1.10
  -8   2   2    0.00    0.60
   7  -2  -2    3.40    0.80
  -7  -2   2    2.70    0.80
  -7   2   2    3.60    0.70
   7   2  -2    5.50    1.20
  -6  -2   2  124.39    3.90
  -6  -2   2  121.29    3.80
   6  -2  -2  124.79    4.00
   6   2  -2  124.19    3.90
  -6   2   2  119.49    3.80
  -6   2   2  122.89    3.90
  -5  -2   2   46.00    2.00
   5  -2  -2   47.40    2.20
  -5  -2   2   45.20    1.80
  -5   2   2   46.50    1.80
  -5   2   2   47.70    2.00
  -4  -2   2    3.80    1.40
  -4  -2   2    4.20    0.70
  -4   2   2    2.30    0.50
  -4   2   2    2.10    1.40
  -3  -2   2 1275.27   33.20
  -3  -2   2 1266.97   34.20
   3  -2  -2 1243.38   34.50
  -3   2   2 1289.17   33.20
  -3   2   2 1326.77   34.40
   3   2  -2 1275.17   34.30
  -2  -2   2  413.06   11.30
   2  -2  -2  414.86   11.60
   2   2  -2  403.56   11.30
  -2   2   2  406.46   11.60
  -1  -2   2   17.60    0.80
   1  -2  -2   15.00    1.00
   1   2  -2   15.90    0.80
   0  -2  -2 2605.24   67.99
  -1  -2  -2 4630.34  122.09
   1  -2   2 4680.83  120.99
   1   2   2 4665.73  121.39
  -1   2  -2 4618.34  120.89
  -2  -2  -2  104.39    3.60
   2  -2   2   97.29    3.50
  -2   2  -2  101.49    3.40
   2   2   2  102.89    3.70
  -3  -2  -2  118.99    4.60
  -3  -2  -2  119.69    3.50
   3  -2   2  139.59    5.00
  -3   2  -2  119.79    4.60
   3   2   2  114.79    4.80
  -4  -2  -2   73.09    2.30
  -4  -2  -2   65.39    4.30
  -4   2  -2   72.09    4.20
  -5  -2  -2  184.18    5.30
   5  -2   2  189.48    5.50
  -5   2  -2  186.98    5.40
   5   2   2  182.98    5.40
   6  -2   2   61.69    2.50
  -6  -2  -2   65.29    2.50
  -6   2  -2   61.39    2.40
   6   2   2   64.99    2.40
   7  -2   2    1.10    0.60
   7   2   2    1.20    0.60
  -7   2  -2    1.50    0.60
   8  -2   2    2.50    0.60
   8   2   2    4.10    1.00
  -8   2  -2    4.00    0.90
   8   2   2    4.20    0.90
   9  -2   2   15.70    1.20
   9   2   2   15.50    0.90
   9   3  -2   13.00    0.80
   8  -3  -2   47.80    1.90
   8   3  -2   48.10    1.90
  -8   3   2   48.20    1.80
  -7  -3   2    0.00    0.70
   7  -3  -2    0.20    0.60
  -7   3   2    0.20    0.50
   7   3  -2   -0.30    0.60
  -6  -3   2  202.38    6.00
  -6  -3   2  200.28    5.90
   6  -3  -2  205.68    6.00
   6   3  -2  200.38    6.00
  -6   3   2  205.48    6.00
  -6   3   2  213.78    5.90
  -5  -3   2   29.00    1.60
  -5  -3   2   33.40    1.50
   5  -3  -2   31.00    1.90
  -5   3   2   33.60    1.70
  -5   3   2   33.60    1.60
  -4  -3   2   44.70    4.50
  -4  -3   2   41.50    2.00
  -4  -3   2   42.10    2.00
  -4  -3   2   43.30    1.70
  -4   3   2   45.50    1.70
  -4   3   2   43.90    1.90
  -4   3   2   44.10    4.90
  -3  -3   2  241.58    7.70
  -3  -3   2  241.18    6.50
   3  -3  -2  233.78    8.30
  -3   3   2  233.08    6.50
   3   3  -2  237.98    7.90
  -3   3   2  236.98    7.90
  -2  -3   2   88.19    2.70
  -2  -3   2   89.29    3.10
   2  -3  -2   87.59    3.60
  -2   3   2   83.29    2.60
   2   3  -2   89.19    3.20
   1  -3  -2   77.49    2.80
  -1  -3   2   77.09    2.20
   1  -3  -2   71.59    2.70
   1   3  -2   73.49    2.20
   0  -3  -2  207.98    6.00
   0  -3  -2  200.18    6.00
   1  -3   2   73.09    2.30
  -1  -3  -2   73.89    2.70
   1   3   2   72.39    2.70
  -2  -3  -2   67.59    2.90
   2  -3   2   65.49    2.80
  -2  -3  -2   65.59    2.20
   2   3   2   68.39    3.00
  -2   3  -2   67.79    2.60
  -3  -3  -2    1.10    0.50
   3  -3   2    1.60    1.30
  -3  -3  -2    1.30    1.10
   3   3   2    3.10    1.50
  -3   3  -2    1.50    1.00
   4  -3   2    0.30    0.80
  -4  -3  -2    1.10    0.50
  -4   3  -2    0.30    0.60
  -4   3  -2    3.60    2.00
  -5  -3  -2  157.08    4.70
  -5  -3  -2  157.78    4.80
   5  -3   2  160.08    4.80
   5   3   2  159.18    4.70
  -5   3  -2  155.58    4.70
   6  -3   2   21.70    1.50
  -6  -3  -2   21.40    1.60
   6   3   2   22.10    1.40
  -6   3  -2   21.10    1.30
   7  -3   2  178.98    5.30
   7   3   2  179.98    5.30
  -7   3  -2  176.48    5.20
   8  -3   2    1.20    0.50
   8   3   2    1.30    0.60
   8   3   2    1.80    0.60
  -8   3  -2    1.70    0.50
   9  -3   2   45.30    1.60
   9   3   2   50.99    2.10
   8  -4  -2   68.09    2.50
   8   4  -2   73.29    2.40
  -8   4   2   73.69    2.30
   7  -4  -2  378.56   10.50
  -7  -4   2  380.76   10.50
   7   4  -2  374.86   10.50
  -7   4   2  401.66   10.70
   6  -4  -2    0.20    0.80
  -6  -4   2    0.20    0.60
  -6  -4   2    0.80    0.70
  -6   4   2    0.50    0.60
  -5  -4   2  187.38    5.50
  -5  -4   2  182.38    5.40
  -5   4   2  185.48    5.40
  -5   4   2  184.38    5.90
  -4  -4   2   65.19    2.40
  -4  -4   2   64.69    2.50
   4  -4  -2   65.39    3.00
  -4  -4   2   63.99    2.30
  -4   4   2   64.79    2.40
  -4   4   2   66.79    2.70
  -3  -4   2  340.57    9.00
  -3  -4   2  322.97    9.10
  -3   4   2  325.77    9.00
  -2  -4   2   41.80    2.10
   2  -4  -2   40.80    3.40
  -2  -4   2   40.00    1.60
   2   4  -2   41.90    2.10
   1  -4  -2    4.50    1.00
  -1  -4   2    5.30    0.80
   1  -4  -2    3.60    0.80
   1  -4  -2    6.80    1.50
   0  -4   2  230.38    6.50
   0  -4  -2  238.28    7.10
   0  -4  -2  241.08    6.50
   0  -4  -2  237.98    7.00
  -1  -4  -2 1104.49   29.20
  -1  -4  -2 1113.29   28.60
   1  -4   2 1077.49   28.60
  -2  -4  -2  666.63   16.40
   2  -4   2  620.54   16.40
   2  -4   2  626.34   17.00
  -2  -4  -2  577.94   17.90
   2   4   2  607.44   17.40
  -3  -4  -2  316.37   10.50
  -3  -4  -2  321.17    8.60
  -3   4  -2  297.47    8.60
  -3   4  -2  322.57   10.00
  -4  -4  -2    5.40    0.90
  -4  -4  -2    9.70    1.60
   4  -4   2    7.10    1.40
  -4   4  -2    3.50    0.70
  -5  -4  -2   65.39    2.40
   5  -4   2   69.59    2.60
  -5  -4  -2   65.09    2.70
  -5   4  -2   67.59    2.40
   6  -4   2   68.89    2.60
  -6  -4  -2   70.69    2.60
   6   4   2   69.49    2.60
  -6   4  -2   73.99    2.50
   7  -4   2    0.50    0.60
   7   4   2    0.70    0.50
  -7   4  -2    0.00    0.50
   8  -4   2   27.10    1.30
   8   4   2   27.20    1.30
  -8   4  -2   27.20    1.20
   8   4   2   26.90    1.40
   8   5  -2   34.90    1.40
   8   5  -2   36.00    1.40
   7  -5  -2    1.50    1.00
  -7  -5   2    1.10    0.80
   7   5  -2    0.40    0.50
  -7   5   2    0.40    0.50
  -6  -5   2   81.99    2.80
   6  -5  -2   80.29    3.00
  -6  -5   2   82.49    2.90
  -6   5   2   84.99    2.80
  -5  -5   2  172.48    5.20
   5  -5  -2  167.68    5.50
   5  -5  -2  174.78    5.30
  -5   5   2  173.78    5.20
  -5   5   2  183.58    5.20
  -4  -5   2   51.49    2.10
   4  -5  -2   54.39    2.20
  -4  -5   2   49.20    2.00
  -4  -5   2   50.19    2.20
  -4   5   2   41.00    2.90
  -4   5   2   49.99    2.00
  -3  -5   2   22.00    1.90
   3  -5  -2   22.70    1.40
  -3  -5   2   24.50    1.50
  -3  -5   2   23.50    1.30
  -3   5   2   23.30    1.50
  -3   5   2   25.00    1.50
   2  -5  -2  435.26   11.60
  -2  -5   2  442.36   11.60
  -2  -5   2  426.76   11.70
  -2   5   2  415.26   11.60
  -2   5   2  433.36   11.70
   1  -5  -2   10.20    0.90
  -1  -5   2    8.60    0.90
  -1   5   2   11.50    1.30
   0  -5   2    0.80    0.50
   0  -5  -2    1.30    0.50
   1  -5   2   34.60    1.60
  -1  -5  -2   34.90    1.50
   2  -5   2   12.70    1.30
  -2  -5  -2    7.10    1.60
  -2  -5  -2    8.50    0.90
   3  -5   2  122.29    4.00
  -3  -5  -2  122.49    3.80
  -3   5  -2  130.99    3.90
  -4  -5  -2   11.20    1.90
  -4  -5  -2   11.10    1.10
   4  -5   2   11.20    1.60
  -4   5  -2   10.90    1.10
  -5  -5  -2   74.49    2.90
   5  -5   2   74.89    2.80
  -5   5  -2   75.19    2.70
   5   5   2   75.59    2.70
  -5   5  -2   73.79    2.70
  -6  -5  -2   24.40    1.50
   6  -5   2   26.00    1.50
  -6   5  -2   25.70    1.30
   6   5   2   25.40    1.40
   7  -5   2   91.89    2.90
   7   5   2   89.59    2.90
  -7   5  -2   91.59    2.80
   7   5   2   89.09    3.00
   8  -5   2    1.70    0.60
  -8   5  -2    0.80    0.50
   8   5   2    0.70    0.40
  -7  -6   2    1.70    0.70
   7   6  -2    0.80    0.40
  -7   6   2   -0.10    0.40
  -6  -6   2    0.60    0.60
  -6  -6   2    1.90    0.70
   6   6  -2    1.30    0.50
  -6   6   2    0.90    0.50
  -5  -6   2   25.40    1.50
  -5  -6   2   23.20    1.40
  -5   6   2   23.00    1.40
  -5   6   2   23.90    1.50
   4  -6  -2   23.10    1.80
  -4  -6   2   19.50    1.60
  -4   6   2   22.20    1.50
  -4   6   2   20.20    1.40
   3  -6  -2  102.19    3.40
  -3  -6   2   98.99    3.30
  -3  -6   2   95.99    3.30
  -3   6   2  102.29    3.30
  -3   6   2  101.99    3.40
   2  -6  -2   64.79    2.40
  -2  -6   2   63.69    2.40
  -2  -6   2   64.59    2.50
  -2  -6   2   63.59    2.70
  -2   6   2   64.19    2.50
  -2   6   2   65.49    2.40
  -1  -6   2   85.29    3.30
  -1  -6   2   90.59    3.20
   1  -6  -2   88.69    3.00
  -1  -6   2   93.89    3.10
  -1   6   2   90.59    3.00
   1   6  -2   80.59    3.20
   0  -6  -2  152.88    4.50
   0  -6   2  144.79    4.60
   0  -6   2  147.09    4.70
   0  -6   2  152.68    4.50
   0   6  -2  150.28    4.60
   0   6   2  144.79    4.50
   1  -6   2   24.70    2.10
  -1  -6  -2   23.60    2.10
   1  -6   2   27.40    1.50
  -1  -6  -2   24.90    1.30
   1   6   2   23.50    1.70
  -2  -6  -2  120.29    4.00
   2  -6   2  118.89    3.80
   2  -6   2  117.29    4.00
  -2   6  -2  112.29    3.90
  -3  -6  -2   20.80    1.30
  -3   6  -2   23.20    1.50
   4  -6   2  171.28    5.20
  -4   6  -2  168.98    5.10
  -4   6  -2  165.78    5.00
  -5  -6  -2    1.80    0.60
   5  -6   2    1.20    0.70
   5   6   2    2.10    0.60
  -5   6  -2    1.70    0.50
  -5   6  -2    1.40    0.60
  -6  -6  -2  113.79    3.70
   6  -6   2  121.69    3.70
   6   6   2  109.09    3.60
  -6   6  -2  115.39    3.60
  -6   6  -2  120.39    3.50
   7  -6   2   10.70    1.20
   7   6   2   10.60    0.80
  -7   6  -2   10.70    0.90
  -7   7   2    0.70    0.30
   7   7  -2   -0.10    0.30
  -6  -7   2   38.40    1.70
  -6   7   2   35.80    2.00
  -6   7   2   41.70    1.50
   6   7  -2   39.10    1.60
  -5  -7   2    1.30    0.80
  -5  -7   2    0.60    0.80
  -5   7   2    0.60    0.60
  -5   7   2    1.30    0.50
  -4  -7   2   28.20    1.60
   4  -7  -2   32.00    2.00
  -4  -7   2   27.70    1.80
  -4   7   2   28.80    1.50
  -4   7   2   31.10    1.60
   3  -7  -2   15.00    1.40
  -3  -7   2   15.20    1.80
  -3  -7   2   15.70    1.40
  -3  -7   2   17.90    1.20
  -3   7   2   16.80    1.80
  -3   7   2   16.20    1.40
  -2  -7   2    2.00    0.70
   2  -7  -2    1.50    0.70
  -2  -7   2    4.10    1.10
  -2  -7   2    0.90    0.60
  -2   7   2    1.50    1.00
  -2   7   2    1.90    0.70
   1  -7  -2   43.00    1.90
  -1  -7   2   39.90    2.40
  -1  -7   2   42.60    2.10
  -1  -7   2   41.60    1.90
  -1   7   2   44.10    1.90
   1   7  -2   38.80    2.20
   0  -7  -2   17.40    1.20
   0  -7   2   17.40    1.30
   0  -7   2   18.30    1.90
   0   7  -2   16.60    1.50
   0   7   2   17.70    1.40
  -1  -7  -2    1.70    0.60
   1  -7   2    1.90    0.80
  -1   7  -2    2.80    0.70
   1   7   2    0.20    0.70
   2  -7   2    2.40    1.10
   2  -7   2    3.30    0.90
  -2  -7  -2    2.20    0.60
  -2   7  -2    5.20    1.20
   3  -7   2  104.99    3.70
  -3  -7  -2  104.09    3.50
  -3   7  -2  103.69    3.40
  -3   7  -2  106.79    3.60
  -4  -7  -2   19.50    1.30
   4  -7   2   12.80    1.70
  -4   7  -2   17.60    1.30
  -4   7  -2   18.90    1.30
   5  -7   2    6.80    1.70
  -5  -7  -2    1.80    0.60
  -5   7  -2    1.40    0.50
  -5   7  -2    2.30    0.60
   5   7   2    2.10    0.50
  -6  -7  -2   -0.80    0.80
  -6   7  -2    0.10    0.60
   6   7   2    0.50    0.60
  -6   7  -2   -0.60    0.50
  -7   7  -2   42.70    1.40
   7   7   2   42.10    1.50
  -6   8   2    5.70    0.70
   6   8  -2    6.20    0.70
  -5  -8   2    0.50    0.50
   5   8  -2    0.70    0.40
  -5   8   2    1.40    0.50
  -5   8   2    1.00    0.50
  -4   8   2    0.40    0.50
  -4   8   2    1.20    0.60
  -3  -8   2   17.70    1.60
   3  -8  -2   18.80    1.60
  -3   8   2   14.80    1.60
  -3   8   2   17.60    1.20
  -2  -8   2  102.19    3.40
  -2  -8   2  103.29    3.40
   2  -8  -2  102.49    3.50
  -2   8   2  104.59    3.40
  -1  -8   2    6.70    1.10
   1  -8  -2    5.80    1.10
  -1  -8   2    4.90    0.90
  -1   8   2    3.00    0.60
   1   8  -2    5.40    1.40
   0  -8  -2   95.59    3.30
   0  -8   2  100.69    3.30
   0   8  -2   95.19    3.20
   0   8   2   95.59    3.20
   1  -8   2   23.40    1.60
  -1  -8  -2   22.30    1.80
  -1   8  -2   21.90    1.40
   1   8   2   23.50    1.60
  -2  -8  -2    8.10    1.10
  -2   8  -2    8.00    1.00
  -3  -8  -2   13.60    1.20
  -3   8  -2   12.60    1.00
   3   8   2   14.10    1.30
  -4  -8  -2   59.59    2.80
   4   8   2   47.20    1.90
  -4   8  -2   48.30    1.90
  -4   8  -2   51.09    2.00
  -5  -8  -2   12.40    1.10
  -5   8  -2   11.20    1.00
   5   8   2   12.10    0.90
  -5   8  -2   10.40    0.90
   6   8   2    0.60    0.40
  -5   9   2   18.00    1.00
   5   9  -2   17.80    0.90
  -4  -9   2   69.19    2.40
  -4   9   2   68.09    2.20
  -3  -9   2  146.69    4.40
  -2  -9   2   46.50    1.90
   2  -9  -2   47.80    2.10
  -2   9   2   44.80    1.80
   1  -9  -2   86.59    2.90
  -1  -9   2   86.79    2.90
  -1   9   2   79.19    2.80
   0  -9  -2   29.20    1.50
   0  -9   2   30.40    1.70
   0   9  -2   28.10    1.50
   0   9   2   26.60    1.50
   1  -9   2  180.58    5.40
  -1  -9  -2  175.38    5.30
  -1   9  -2  180.28    5.20
   1   9   2  178.48    5.20
  -2  -9  -2    8.30    1.10
  -2   9  -2    9.80    1.10
  -3  -9  -2   33.70    1.50
  -3   9  -2   33.90    1.50
  -4  -9  -2    2.60    0.70
  -4   9  -2    2.60    0.60
   4   9   2    2.40    0.70
  -5   9  -2    0.80    0.40
  -3  10   2  113.69    3.20
  -2  10   2  104.39    3.40
  -1  10   2   69.29    2.20
   0 -10  -2    0.60    0.80
   0  10  -2    0.00    0.70
   0  10   2   -0.40    0.50
  -1 -10  -2   14.50    1.20
  -2  10  -2    8.00    0.80
  -3  10  -2    0.00    0.30
   8   0  -3    0.40    0.50
  -7   0   3   30.40    1.80
  -6   0   3    0.30    0.60
  -5   0   3  205.38    5.90
  -5   0   3  203.88    5.80
  -4   0   3   -0.30    1.10
  -4   0   3   -0.20    0.40
  -3   0   3  203.28    6.70
  -3   0   3  205.38    5.60
   3   0  -3  205.68    6.70
   2   0  -3   -0.20    0.40
  -2   0   3    0.20    0.30
   1   0  -3 3389.66   87.89
  -1   0   3 3286.87   88.09
   0   0  -3   -0.40    0.10
  -1   0  -3  432.56   11.80
   1   0   3  436.06   11.70
  -2   0  -3   -0.20    0.30
   3   0   3  694.73   19.50
  -3   0  -3  698.83   19.30
  -4   0  -3    0.80    1.20
   5   0   3  268.27    7.60
   6   0   3    1.10    0.70
   7   0   3  422.96   11.70
   7   0   3  420.26   11.60
  -7   0  -3  431.66   11.50
   8   0   3    0.20    1.40
   8   0   3   -0.50    0.50
   9   0   3    0.30    0.40
   9  -1  -3    0.50    0.40
   9   1  -3    0.10    0.40
   8  -1  -3    3.70    0.70
   8   1  -3    4.60    0.90
   7  -1  -3   14.00    1.30
  -7  -1   3   13.70    1.30
  -7   1   3   12.20    1.60
  -7   1   3   13.00    1.50
  -6  -1   3  107.59    3.40
   6   1  -3  102.39    3.60
  -6   1   3  107.59    3.40
  -5  -1   3    1.40    0.50
  -5  -1   3   -0.50    0.70
  -5   1   3    0.90    0.90
  -5   1   3    0.60    0.50
  -4  -1   3    4.40    0.70
  -4  -1   3    3.70    1.30
  -4   1   3    4.60    0.80
  -4   1   3    1.30    1.20
   3  -1  -3   41.00    2.60
  -3  -1   3   41.00    1.50
  -3  -1   3   42.10    2.40
  -3   1   3   40.30    2.40
   3   1  -3   43.30    2.60
  -3   1   3   40.90    1.60
   2  -1  -3   32.10    1.70
  -2  -1   3   35.70    1.60
   2   1  -3   34.40    1.70
  -2   1   3   33.20    1.70
  -1  -1   3   25.40    1.10
   1  -1  -3   27.30    1.30
  -1   1   3   26.10    1.20
   1   1  -3   24.90    1.10
   0  -1  -3  369.96    9.90
   0   1  -3  360.86    9.60
   1  -1   3   61.69    2.00
  -1  -1  -3   62.19    2.20
  -1   1  -3   59.19    2.00
   1   1   3   60.39    2.20
  -2  -1  -3   53.79    2.20
   2  -1   3   50.79    2.20
  -2   1  -3   55.69    2.20
   2   1   3   54.49    2.40
   3  -1   3  801.92   23.10
  -3  -1  -3  844.22   23.10
   3   1   3  829.52   23.30
  -3   1  -3  891.71   23.10
  -4  -1  -3  332.17    8.90
  -4  -1  -3  328.47   10.70
  -4   1  -3  324.97   10.50
   5  -1   3  255.57    7.30
   5  -1   3  257.87    7.40
   5   1   3  263.27    7.30
   6  -1   3    0.90    1.20
   6  -1   3    1.10    0.80
   6   1   3    1.00    0.70
  -6   1  -3    2.90    0.80
   7  -1   3    2.00    0.70
   7  -1   3    3.30    1.00
   7   1   3    1.50    0.70
   7   1   3    1.40    0.60
  -7   1  -3    3.90    0.70
   8  -1   3   13.00    1.60
   8   1   3   15.30    1.30
  -8   1  -3   13.80    1.30
   8   1   3   13.80    1.20
   9  -1   3   41.70    1.60
   9   1   3   46.30    1.80
   9  -2  -3    7.30    0.80
   8  -2  -3    0.70    0.60
  -8   2   3    0.50    0.60
   7  -2  -3  147.69    4.50
  -7  -2   3  141.59    4.40
  -7   2   3  146.69    4.40
   7   2  -3  140.89    4.40
  -6  -2   3    3.30    0.80
   6  -2  -3    4.00    0.90
  -6  -2   3    3.90    0.70
  -6   2   3    3.30    0.80
  -6   2   3    2.70    0.70
   6   2  -3    2.60    0.80
  -5  -2   3    0.90    0.60
  -5  -2   3    0.50    0.40
  -5   2   3    1.10    0.50
  -5   2   3    2.10    0.80
  -4  -2   3   16.70    3.30
  -4  -2   3   22.40    1.10
  -4   2   3   21.40    1.20
  -4   2   3   26.30    3.20
   3  -2  -3 1224.88   33.70
  -3  -2   3 1255.27   33.40
  -3  -2   3 1248.88   32.30
  -3   2   3 1260.77   32.30
  -3   2   3 1241.08   33.60
   3   2  -3 1236.48   33.40
  -2  -2   3 1346.37   36.00
   2  -2  -3 1414.06   36.40
   2   2  -3 1375.96   36.10
  -2   2   3 1357.66   36.40
  -1  -2   3  493.05   13.00
   1  -2  -3  498.75   13.50
   1   2  -3  495.75   13.10
   0  -2  -3 7644.63  200.08
   1  -2   3 9999.00  255.47
  -1  -2  -3 9977.20  258.47
   1   2   3 9902.11  257.37
  -1   2  -3 9591.14  255.27
  -2  -2  -3 1359.16   38.50
   2  -2   3 1508.45   38.40
   2   2   3 1480.45   38.70
  -2   2  -3 1494.65   38.30
  -3  -2  -3  476.55   12.80
   3  -2   3  483.35   14.10
  -3  -2  -3  513.85   14.20
   3   2   3  448.06   14.20
  -3   2  -3  495.95   13.80
  -4  -2  -3  352.06   11.80
  -4  -2  -3  365.96    9.80
  -4   2  -3  372.06   11.70
  -5  -2  -3  440.26   12.00
   5  -2   3  456.65   12.10
   5  -2   3  404.56   12.30
   5   2   3  465.25   12.10
  -5   2  -3  462.35   12.00
   6  -2   3  136.99    4.20
   6   2   3  131.39    4.10
  -6   2  -3  129.89    4.10
   7  -2   3    1.90    0.70
   7   2   3    1.50    0.60
  -7   2  -3    1.10    0.60
   7   2   3    1.60    0.70
   8  -2   3   99.39    3.40
   8   2   3  102.09    3.30
  -8   2  -3  107.09    3.20
   8   2   3  106.09    3.30
   9  -2   3   12.90    0.80
   9   2   3   12.30    0.90
   9   3  -3    6.30    0.70
  -8  -3   3  140.99    4.70
   8  -3  -3  135.09    4.10
   8   3  -3  140.49    4.10
  -8   3   3  132.29    4.00
   7  -3  -3  163.88    4.90
  -7  -3   3  159.78    4.90
   7   3  -3  170.18    4.90
  -7   3   3  165.28    4.80
   6  -3  -3  535.15   14.20
  -6  -3   3  521.95   14.20
  -6  -3   3  528.75   14.20
  -6   3   3  513.75   14.10
  -6   3   3  524.55   14.10
  -5  -3   3   28.50    1.40
  -5  -3   3   27.70    1.60
   5  -3  -3   30.00    2.00
  -5   3   3   29.70    1.50
  -5   3   3   29.60    1.60
  -4  -3   3  927.11   26.40
  -4  -3   3  915.11   24.40
  -4  -3   3  945.31   24.40
  -4  -3   3  920.31   24.40
  -4   3   3  951.90   24.30
  -4   3   3  908.81   24.30
  -3  -3   3   88.59    4.70
  -3  -3   3  110.89    3.20
  -3   3   3  107.79    4.60
   3   3  -3  104.59    4.50
  -3   3   3  108.09    3.20
  -2  -3   3  969.60   26.40
   2  -3  -3  980.00   27.00
  -2  -3   3 1022.80   26.00
  -2   3   3 1015.60   26.00
   2   3  -3 1011.70   26.50
   1  -3  -3  157.38    5.00
   1  -3  -3  160.08    5.10
   0  -3  -3 1489.45   39.10
  -1  -3  -3    3.60    1.00
  -1  -3  -3    4.60    0.70
   1  -3   3    3.80    0.50
   1   3   3    3.60    1.20
   2  -3   3  290.27    8.50
  -2  -3  -3  290.77    7.90
  -2  -3  -3  293.27    8.90
  -2   3  -3  297.87    8.40
   2   3   3  289.37    8.90
  -3  -3  -3  160.78    6.00
  -3  -3  -3  156.18    4.40
   3  -3   3  147.89    6.00
  -3   3  -3  155.48    5.60
  -4  -3  -3   57.39    2.00
   4  -3   3   53.99    2.30
   4  -3   3   53.79    2.50
  -4   3  -3   53.69    2.20
  -4   3  -3   62.09    5.00
   5  -3   3  125.29    4.00
  -5  -3  -3  122.39    3.90
   5   3   3  128.89    4.00
  -5   3  -3  130.69    3.90
   6  -3   3   -0.20    0.60
  -6  -3  -3    0.80    0.90
  -6   3  -3    0.70    0.60
   6   3   3   -0.10    0.60
   7  -3   3    9.00    1.10
   7   3   3    8.00    1.00
  -7   3  -3   10.10    1.00
   7   3   3    9.80    1.20
   8  -3   3   41.40    2.00
  -8   3  -3   38.10    1.50
   8   3   3   39.40    1.60
   8   3   3   37.20    1.70
   9  -3   3    1.70    0.40
   8  -4  -3   42.50    1.80
  -8   4   3   44.00    1.60
   8   4  -3   43.10    1.70
   7  -4  -3  219.78    6.30
  -7  -4   3  225.68    6.40
   7   4  -3  215.58    6.30
  -7   4   3  223.38    6.20
  -6  -4   3  471.75   12.70
  -6  -4   3  468.35   12.70
   6  -4  -3  470.25   12.70
  -6   4   3  457.55   12.60
  -5  -4   3    0.60    0.50
  -5  -4   3   -0.20    0.60
   5  -4  -3    0.70    1.20
  -5   4   3    0.70    0.60
  -4  -4   3  181.88    5.40
  -4  -4   3  185.48    5.50
  -4  -4   3  187.88    5.50
  -4   4   3  184.98    5.60
  -4   4   3  189.78    5.40
  -3  -4   3  322.57    9.00
  -3  -4   3  312.97    9.00
  -3  -4   3  342.47    8.90
  -3   4   3  331.07    8.90
  -3   4   3  322.87    9.20
   2  -4  -3  589.24   17.30
  -2  -4   3  608.74   15.90
   2   4  -3  607.94   16.00
   1  -4  -3    1.20    1.10
  -1  -4   3    0.00    0.40
   1  -4  -3    0.80    0.80
   0  -4  -3   18.60    2.00
   0  -4  -3   17.40    1.00
   0  -4  -3   18.10    1.80
   0  -4   3   18.50    1.10
   1  -4   3  101.39    3.20
  -1  -4  -3  107.29    4.00
  -1  -4  -3  100.79    3.10
  -2  -4  -3  610.14   17.50
  -2  -4  -3  639.24   16.30
   2   4   3  596.04   17.60
  -3  -4  -3   10.40    4.10
   3  -4   3   10.90    1.70
  -3  -4  -3   12.80    1.00
  -3   4  -3   14.20    1.40
  -4  -4  -3  132.09    4.00
  -4  -4  -3  126.39    4.50
   4  -4   3  138.69    4.20
  -4   4  -3  134.79    4.10
  -5  -4  -3   54.39    2.20
   5  -4   3   53.99    2.30
   5   4   3   57.69    2.20
  -5   4  -3   53.69    2.10
   6  -4   3  211.18    6.10
  -6  -4  -3  215.68    6.10
  -6   4  -3  202.58    6.00
   6   4   3  201.78    6.10
   7  -4   3   -0.10    0.60
   7   4   3    1.60    0.50
   7   4   3    1.40    0.70
  -7   4  -3    0.70    0.50
   8  -4   3    6.50    0.80
   8   4   3    4.70    0.80
  -8   4  -3    4.00    0.70
   8   4   3    5.60    1.10
   8   5  -3   54.69    1.80
  -8   5   3   55.59    1.70
   8   5  -3   51.99    1.80
  -7  -5   3    7.90    1.70
   7   5  -3    6.40    0.90
  -7   5   3    6.40    0.80
  -6  -5   3    4.80    1.00
  -6  -5   3    4.90    1.20
  -6   5   3    6.00    0.90
  -5  -5   3   11.10    1.30
  -5  -5   3   11.70    1.20
  -5   5   3   12.60    1.60
  -5   5   3   14.30    1.30
  -4  -5   3    1.50    0.60
  -4  -5   3    1.00    0.60
  -4  -5   3    0.50    1.00
  -4   5   3    1.60    0.90
  -4   5   3    2.00    0.70
  -3  -5   3  125.39    4.00
  -3  -5   3  122.19    3.90
  -3  -5   3  118.19    3.80
  -3   5   3  126.19    3.90
  -3   5   3  125.39    3.80
  -2  -5   3   45.30    2.30
   2  -5  -3   48.30    1.90
  -2  -5   3   49.00    1.80
  -2  -5   3   48.80    2.00
  -2   5   3   47.60    2.10
  -2   5   3   49.70    2.10
   1  -5  -3   64.69    2.30
  -1  -5   3   66.89    2.20
  -1   5   3   59.89    2.40
   0  -5   3  310.97    8.60
   0  -5  -3  322.87    8.70
   1  -5   3  118.19    3.50
  -1  -5  -3  106.59    3.40
  -2  -5  -3   51.79    1.90
   2  -5   3   43.70    2.30
   2  -5   3   49.80    2.10
  -3  -5  -3   20.00    1.20
   3  -5   3   20.40    1.60
  -3   5  -3   18.50    1.40
  -4  -5  -3  100.49    3.30
   4  -5   3  102.59    3.40
  -4   5  -3   97.99    3.20
  -5  -5  -3   29.10    2.00
   5  -5   3   40.10    1.90
  -5   5  -3   40.70    1.90
  -5   5  -3   36.20    1.70
   5   5   3   38.30    1.80
   6  -5   3   -0.80    0.60
  -6  -5  -3    1.10    0.70
  -6   5  -3    0.60    0.50
   6   5   3    1.40    0.50
   7  -5   3    1.60    0.60
   7   5   3    3.30    0.80
  -7   5  -3    2.00    0.50
   8  -5   3    0.30    0.50
   8   5   3    0.40    0.40
  -8   5  -3    0.60    0.30
  -7  -6   3   42.90    1.90
  -7   6   3   45.60    1.60
   7   6  -3   48.80    1.90
  -6  -6   3   16.90    1.30
  -6  -6   3   17.40    1.20
  -6   6   3   16.60    1.10
  -5  -6   3   10.40    1.10
   5  -6  -3   10.50    2.00
  -5  -6   3   10.90    1.20
  -5   6   3   12.20    1.10
  -5   6   3   11.40    1.30
  -4  -6   3   54.29    2.30
  -4  -6   3   55.19    2.20
  -4  -6   3   57.59    2.30
  -4   6   3   58.09    2.10
  -4   6   3   51.19    2.20
   3  -6  -3  104.19    3.50
  -3  -6   3  104.09    3.60
  -3  -6   3  106.69    3.50
  -3  -6   3  103.89    3.40
  -3   6   3  105.99    3.40
  -3   6   3  111.99    3.50
  -2  -6   3   15.90    1.40
  -2  -6   3   15.80    1.60
  -2  -6   3   14.10    1.10
   2  -6  -3   16.00    1.20
  -2   6   3   14.50    1.50
  -2   6   3   15.60    1.30
  -1  -6   3   85.49    3.10
   1  -6  -3   88.59    3.00
  -1  -6   3   85.79    3.20
  -1  -6   3   86.09    2.90
   1   6  -3   90.19    3.20
  -1   6   3   87.39    3.00
   0  -6   3   74.69    2.90
   0  -6  -3   73.39    2.70
   0  -6   3   90.39    2.70
   0  -6   3   76.29    3.00
   0   6   3   76.79    2.80
   0   6  -3   74.59    2.80
  -1  -6  -3   47.30    1.90
   1  -6   3   49.99    2.40
   1  -6   3   50.79    2.00
   1  -6   3   45.60    2.60
   1   6   3   51.99    2.20
  -2  -6  -3   82.09    3.40
   2  -6   3   82.99    3.10
   2  -6   3   79.89    2.90
   2   6   3   81.69    3.20
  -2   6  -3   81.69    3.20
   3  -6   3  319.47    8.90
  -3  -6  -3  309.77    8.90
  -3   6  -3  323.67    8.80
   4  -6   3   87.69    3.20
  -4  -6  -3   95.89    3.30
  -4   6  -3   94.29    3.20
  -4   6  -3   88.29    3.00
  -5  -6  -3   58.89    2.30
   5  -6   3   57.79    2.30
  -5   6  -3   54.29    2.10
  -5   6  -3   62.29    2.30
   5   6   3   55.39    2.20
  -6  -6  -3   -0.10    0.70
   6  -6   3    4.30    1.00
  -6   6  -3   -0.20    0.60
  -6   6  -3    1.10    0.40
   6   6   3    1.40    0.50
   7  -6   3    7.10    1.30
  -7   6  -3    8.20    0.70
   7   6   3    8.20    0.70
   7   7  -3   -0.10    0.30
  -7   7   3   -0.20    0.30
  -6  -7   3   26.10    1.40
   6   7  -3   24.10    1.20
  -6   7   3   25.40    1.20
  -5  -7   3    8.90    1.10
  -5  -7   3   10.20    1.30
  -5   7   3    8.90    1.00
  -5   7   3   10.40    1.10
  -4  -7   3    4.70    0.90
   4  -7  -3    3.50    0.90
  -4  -7   3    7.10    1.40
  -4   7   3    3.60    0.70
  -4   7   3    5.50    1.00
   3  -7  -3   19.90    1.50
  -3  -7   3   18.70    1.40
  -3  -7   3   20.80    1.30
  -3  -7   3   22.70    1.70
  -3   7   3   21.30    1.40
  -3   7   3   24.20    1.50
  -2  -7   3    0.20    0.50
  -2  -7   3    0.60    0.70
  -2  -7   3    0.40    0.90
   2  -7  -3    1.20    0.70
  -2   7   3    0.10    0.60
  -2   7   3    0.70    0.90
  -1  -7   3    9.00    1.70
   1  -7  -3   11.00    1.10
  -1  -7   3   11.00    1.10
  -1  -7   3   13.50    1.50
   1   7  -3   12.70    1.60
  -1   7   3   11.40    1.20
   0  -7  -3    6.80    1.00
   0  -7   3    7.30    1.50
   0  -7   3    6.40    1.10
   0  -7   3    8.20    1.80
   0   7   3    6.50    1.10
   0   7  -3    6.60    1.30
   1  -7   3   97.19    3.30
  -1  -7  -3   95.29    3.20
   1  -7   3   98.09    3.50
   1   7   3   89.39    3.20
  -1   7  -3   96.69    3.20
   2  -7   3   42.10    2.20
  -2  -7  -3   32.40    2.10
  -2   7  -3   39.20    1.80
   2   7   3   40.20    2.20
   3  -7   3   31.60    2.00
  -3  -7  -3   32.30    1.60
  -3   7  -3   34.30    1.90
  -3   7  -3   33.90    1.70
   4  -7   3   41.00    2.10
  -4  -7  -3   42.70    1.90
   4   7   3   44.60    1.90
  -4   7  -3   43.70    1.80
  -4   7  -3   42.10    1.80
   5  -7   3   49.90    2.10
  -5  -7  -3   46.30    2.00
   5   7   3   45.10    1.80
  -5   7  -3   46.00    1.80
  -5   7  -3   45.20    1.80
  -6  -7  -3   -0.50    0.90
   6  -7   3    1.40    1.20
  -6   7  -3    1.10    0.40
  -6   7  -3    1.40    0.60
   6   7   3    0.80    0.50
  -7   7  -3   63.69    1.90
   7   7   3   66.59    2.00
  -6   8   3    0.10    0.40
   6   8  -3    0.60    0.40
  -5  -8   3   38.30    1.60
   5   8  -3   37.20    1.60
  -5   8   3   40.60    1.50
  -5   8   3   37.70    1.50
  -4  -8   3    8.60    1.00
  -4   8   3    9.50    1.00
  -4   8   3    8.20    1.10
   3  -8  -3   81.59    2.90
  -3  -8   3   80.39    2.80
  -3   8   3   69.19    3.10
  -3   8   3   83.09    2.80
  -2  -8   3   11.00    1.20
   2  -8  -3   10.90    1.20
  -2  -8   3   12.10    1.20
  -2   8   3    9.90    1.10
  -1  -8   3   18.00    1.40
  -1  -8   3   15.80    1.30
   1  -8  -3   14.90    1.30
   1   8  -3   12.90    1.50
  -1   8   3   16.00    1.30
   0  -8  -3   49.70    2.10
   0  -8   3   49.00    2.40
   0  -8   3   48.30    2.10
   0   8   3   50.39    2.10
   0   8  -3   49.30    2.10
   1  -8   3    7.50    1.40
  -1  -8  -3    3.70    1.00
   1   8   3    2.70    0.70
  -1   8  -3    4.70    1.10
  -2  -8  -3   14.60    1.20
  -2   8  -3   12.40    1.40
  -3  -8  -3   61.39    2.40
   3   8   3   62.59    2.30
  -4  -8  -3   57.99    2.20
  -4   8  -3   55.29    2.10
  -4   8  -3   58.69    2.20
   4   8   3   61.99    2.20
  -5  -8  -3   51.39    2.00
   5   8   3   50.89    1.80
  -5   8  -3   50.29    1.80
   6   8   3   43.60    1.50
   5   9  -3    6.60    0.70
  -4  -9   3   11.30    1.10
  -4   9   3   13.60    0.90
  -3  -9   3   53.19    2.10
  -3   9   3   55.99    2.00
   2  -9  -3    1.30    0.80
  -2   9   3    0.60    0.40
   1  -9  -3   27.10    1.50
  -1  -9   3   29.30    1.60
  -1   9   3   26.80    1.40
   0  -9  -3   50.59    2.00
   0  -9   3   51.69    2.90
   0   9   3   48.10    2.00
   0   9  -3   46.00    2.00
  -1  -9  -3   87.39    3.00
  -1   9  -3   90.99    2.90
   1   9   3   88.89    3.00
  -2  -9  -3    0.20    0.50
  -2   9  -3   -0.30    0.40
  -3  -9  -3    2.30    0.60
  -3   9  -3    3.60    0.70
  -4  -9  -3   13.00    1.10
  -4   9  -3   15.10    0.90
  -5   9  -3    3.70    0.70
  -3  10   3    2.70    0.60
  -2  10   3   22.60    1.60
  -1  10   3   12.30    0.90
   0 -10  -3   19.30    1.30
   0  10   3   19.60    1.20
  -1 -10  -3   13.50    1.20
  -1  10  -3   13.00    1.00
  -2  10  -3    2.70    0.60
  -3  10  -3    0.20    0.30
   9   0  -4   -0.10    0.40
   8   0  -4    0.10    0.50
  -7   0   4   -0.30    0.70
  -6   0   4   95.69    3.10
  -5   0   4    0.10    0.50
  -5   0   4    0.40    0.80
  -4   0   4  119.09    3.40
  -4   0   4  108.29    5.10
  -3   0   4   -2.90    0.70
  -3   0   4   -2.90    0.40
   3   0  -4   -3.10    0.70
   2   0  -4   16.60    1.30
  -2   0   4   14.30    1.10
   1   0  -4   -3.60    0.30
   0   0  -4 5257.47  137.79
  -1   0  -4   -0.40    0.20
   1   0   4   -0.40    0.30
  -2   0  -4   35.40    1.70
   2   0   4   36.10    1.90
  -3   0  -4   -1.40    0.70
   3   0   4    1.10    0.90
  -4   0  -4   84.39    4.50
   5   0   4   -0.50    0.70
   5   0   4    0.90    0.70
   6   0   4   11.00    1.40
  -6   0  -4   11.80    1.30
   6   0   4   10.40    1.30
   7   0   4   -0.80    0.70
  -7   0  -4    0.20    0.80
   7   0   4    0.40    0.70
   8   0   4  345.57    9.70
   8   0   4  365.36    9.70
   9   0   4   -0.20    0.40
   9  -1  -4    1.90    0.50
   9   1  -4    2.50    0.70
   8  -1  -4   83.09    2.70
  -8  -1   4   69.19    3.00
   8   1  -4   80.99    2.70
  -7  -1   4    0.00    0.60
   7  -1  -4   -0.20    0.60
  -7   1   4   -0.60    0.70
  -7   1   4    0.00    0.80
  -6  -1   4   64.29    2.50
  -6  -1   4   65.89    2.40
  -6   1   4   64.19    2.50
  -6   1   4   66.29    2.40
  -5  -1   4   13.20    1.30
  -5  -1   4   11.70    1.00
  -5   1   4   12.50    1.00
  -5   1   4   11.60    1.70
  -4  -1   4  822.02   24.00
  -4  -1   4  869.81   22.30
  -4   1   4  878.01   22.20
  -4   1   4  828.52   24.20
  -3  -1   4  153.58    5.20
   3  -1  -4  147.79    5.50
  -3  -1   4  153.28    4.20
  -3   1   4  146.79    5.30
  -3   1   4  146.59    4.20
   3   1  -4  145.79    5.30
  -2  -1   4  539.35   15.10
   2  -1  -4  567.44   15.30
  -2   1   4  559.34   15.30
   2   1  -4  548.55   15.10
  -1  -1   4  156.88    4.50
   1  -1  -4  145.99    4.70
   1   1  -4  159.88    4.50
   0  -1  -4   56.29    2.10
   0   1  -4   56.09    1.80
  -1  -1  -4  436.36   12.10
   1  -1   4  441.66   11.60
  -1   1  -4  426.66   11.60
   1   1   4  418.26   11.80
  -2  -1  -4   63.69    2.60
   2  -1   4   65.09    2.70
  -2   1  -4   63.29    2.50
   2   1   4   65.19    2.80
   3  -1   4   22.20    2.30
  -3  -1  -4   20.80    1.90
   3   1   4   18.00    2.30
  -3   1  -4   22.00    1.80
  -4  -1  -4    2.50    1.40
  -4   1  -4    1.70    1.50
   5  -1   4   43.40    2.20
   5  -1   4   49.70    2.10
   5   1   4   47.00    2.00
   6  -1   4   10.90    1.50
   6  -1   4   15.50    1.40
   6   1   4   12.40    1.30
  -6   1  -4   12.50    1.20
   6   1   4   11.10    1.20
   7  -1   4   60.49    2.30
   7  -1   4   58.09    2.40
   7   1   4   57.59    2.30
   7   1   4   56.59    2.30
  -7   1  -4   59.49    2.20
   8  -1   4   64.09    2.40
  -8   1  -4   65.09    2.30
   8   1   4   65.29    2.30
   8   1   4   59.89    2.30
   9   1   4   17.50    1.00
   9  -2  -4    1.40    0.60
   9   2  -4    1.90    0.50
   8  -2  -4   25.80    1.40
  -8  -2   4   27.10    1.80
  -8   2   4   24.90    1.50
  -7  -2   4    0.50    0.60
   7  -2  -4    0.60    0.70
  -7   2   4    0.20    0.60
   7   2  -4    0.50    0.80
  -7   2   4    0.70    1.00
  -6  -2   4    5.90    0.90
  -6  -2   4    8.40    1.20
   6  -2  -4    7.30    1.40
   6   2  -4    8.00    1.40
  -6   2   4    9.00    1.30
  -6   2   4   10.10    1.20
  -5  -2   4   76.09    2.70
  -5  -2   4   74.19    2.50
  -5   2   4   68.79    2.50
  -5   2   4   75.99    2.70
  -4  -2   4   86.89    4.80
  -4  -2   4   87.69    2.70
  -4  -2   4   88.79    3.00
  -4   2   4   77.29    4.80
  -4   2   4   85.89    2.70
  -3  -2   4   61.19    2.00
   3  -2  -4   52.39    3.70
  -3  -2   4   57.69    3.40
  -3   2   4   63.29    3.20
   3   2  -4   56.89    3.20
  -3   2   4   57.09    2.00
   2  -2  -4   34.90    2.10
  -2  -2   4   35.80    1.40
  -2  -2   4   37.40    1.70
  -2   2   4   39.00    1.50
  -2   2   4   37.20    2.00
   2   2  -4   36.70    1.80
   1  -2  -4  475.95   13.20
   1   2  -4  479.45   12.60
   0  -2  -4  730.43   19.60
  -1  -2  -4  539.25   14.70
   1  -2   4  542.05   14.20
  -1   2  -4  518.55   14.20
   1   2   4  540.65   14.70
  -2  -2  -4 1311.87   34.40
   2  -2   4 1291.17   34.10
   2   2   4 1272.07   34.50
  -2   2  -4 1289.57   34.00
  -3  -2  -4  159.38    4.70
   3  -2   4  165.08    6.10
  -3  -2  -4  178.68    6.10
  -3   2  -4  179.38    5.80
   3   2   4  148.69    6.30
   4  -2   4  108.19    3.60
  -4  -2  -4  119.19    3.50
   4   2   4  114.19    3.60
  -4   2  -4  115.39    5.50
   5  -2   4   17.00    1.90
   5  -2   4   20.40    1.50
   5   2   4   19.20    1.40
   6  -2   4   31.40    2.00
   6  -2   4   32.80    1.70
  -6   2  -4   34.30    1.60
   6   2   4   33.80    1.70
   7  -2   4  160.38    4.90
  -7   2  -4  163.98    4.80
   7   2   4  165.28    4.90
   7   2   4  158.68    4.80
   8  -2   4   -0.50    0.40
  -8   2  -4    0.20    0.50
   8   2   4    0.20    0.60
   8   2   4    0.50    0.60
   9  -2   4    2.60    0.60
   9   2   4    2.90    0.50
   9   3  -4    0.50    0.40
  -8  -3   4    3.40    0.90
   8  -3  -4    1.80    0.70
   8   3  -4    1.20    1.00
  -8   3   4    1.50    0.50
   7  -3  -4    4.70    1.20
  -7  -3   4    6.70    1.10
   7   3  -4    6.10    1.10
  -6  -3   4   63.09    3.10
   6  -3  -4   58.49    2.50
  -6  -3   4   56.79    2.70
  -6   3   4   58.89    2.30
  -6   3   4   58.99    2.30
  -5  -3   4  129.59    4.10
   5  -3  -4  126.79    4.30
  -5  -3   4  134.19    4.70
  -5   3   4  129.89    4.00
  -5   3   4  131.79    4.00
  -4  -3   4   54.99    2.00
  -4  -3   4   56.59    2.20
  -4  -3   4   56.19    2.30
  -4   3   4   53.89    2.20
  -4   3   4   58.59    2.00
  -3  -3   4  230.98    6.20
  -3  -3   4  201.58    7.50
  -3   3   4  231.18    6.20
   3   3  -4  226.88    7.50
  -2  -3   4   29.70    1.60
  -2  -3   4   28.50    1.20
   2  -3  -4   27.60    2.50
  -2   3   4   28.80    1.20
   2   3  -4   29.40    1.70
   1  -3  -4   -0.20    0.70
  -1  -3   4   -1.00    0.50
   1  -3  -4   -0.50    0.50
   0  -3  -4   96.09    3.50
  -1  -3  -4   58.49    2.60
  -1  -3  -4   57.39    2.00
   1   3   4   59.39    2.80
  -2  -3  -4  100.49    4.00
   2  -3   4   99.79    3.60
  -2  -3  -4   96.79    3.00
   2   3   4  100.09    4.30
  -2   3  -4  100.39    3.50
   3  -3   4    7.10    1.90
  -3  -3  -4    7.30    2.60
  -3  -3  -4    9.20    0.90
  -3   3  -4   10.90    2.30
   4  -3   4   23.70    1.60
  -4  -3  -4   26.20    1.40
   4  -3   4   26.10    1.90
   4   3   4   27.30    1.50
  -4   3  -4   21.40    5.00
   5  -3   4  130.39    4.50
  -5  -3  -4  139.49    4.10
   5   3   4  120.09    4.80
   6  -3   4    9.60    1.20
  -6   3  -4    9.00    1.10
   6   3   4    8.50    1.10
   7  -3   4    7.40    1.10
  -7   3  -4    6.20    0.90
   7   3   4    7.10    1.00
   8  -3   4   29.90    1.40
   8   3   4   30.10    1.50
  -8   3  -4   30.60    1.30
   8   3   4   32.40    1.40
   9  -3   4   57.19    1.80
  -8  -4   4    7.90    1.50
  -8   4   4    7.00    0.80
   8   4  -4    6.40    1.70
   7  -4  -4   25.90    1.80
  -7  -4   4   25.30    1.50
   7   4  -4   25.90    1.40
  -7   4   4   23.90    1.30
  -6  -4   4   45.40    1.90
  -6  -4   4   42.40    2.10
   6  -4  -4   41.70    2.20
  -6   4   4   40.90    1.80
  -5  -4   4   58.89    2.30
  -5  -4   4   52.09    2.10
  -5   4   4   54.59    2.10
  -4  -4   4    1.00    0.50
  -4  -4   4    1.60    0.70
  -4  -4   4    2.40    0.70
  -4   4   4    0.10    0.90
  -4   4   4    1.80    0.70
  -3  -4   4  201.08    5.70
  -3  -4   4  193.88    5.70
  -3  -4   4  203.68    5.60
  -3   4   4  188.68    5.80
  -3   4   4  200.68    5.70
  -2  -4   4    3.30    0.70
   2  -4  -4    3.20    1.40
   2  -4  -4    0.60    1.90
  -1  -4   4  934.01   23.70
   1  -4  -4  875.21   24.90
   1  -4  -4  916.41   24.80
   0  -4  -4   50.69    3.20
   0  -4  -4   52.79    2.80
   0  -4   4   51.19    1.90
   0  -4  -4   51.59    1.90
   1  -4   4  346.97    9.70
  -1  -4  -4  371.96    9.70
  -1  -4  -4  361.76   10.80
  -2  -4  -4  121.89    5.20
  -2  -4  -4  122.49    3.60
   2   4   4  115.39    5.80
  -3  -4  -4  433.86   14.30
   3  -4   4  435.96   12.10
  -3  -4  -4  461.65   12.00
   3  -4   4  452.05   12.10
  -3   4  -4  444.86   12.00
   4  -4   4   40.80    2.00
  -4  -4  -4   42.20    1.80
  -4   4  -4   42.30    1.80
   5  -4   4   71.19    2.70
  -5  -4  -4   68.99    2.60
  -5   4  -4   67.99    2.50
   5   4   4   72.49    2.60
   6  -4   4    1.30    0.70
  -6  -4  -4    0.20    1.30
   6   4   4    0.60    0.50
  -6   4  -4    0.60    0.50
   7  -4   4   91.89    3.10
  -7   4  -4   90.59    2.90
   7   4   4   95.49    3.10
   7   4   4   93.79    3.20
   8  -4   4   15.90    1.00
  -8   4  -4   15.20    1.00
   8   4   4   14.00    0.90
   8   5  -4   86.09    2.60
  -8   5   4   89.99    2.60
  -7  -5   4    1.40    0.70
   7   5  -4    1.70    0.50
  -7   5   4    1.40    0.40
  -6  -5   4   60.49    2.30
  -6  -5   4   60.29    2.30
  -6   5   4   57.39    2.30
  -5  -5   4   79.59    2.80
  -5  -5   4   78.69    2.80
  -5   5   4   76.39    2.70
  -5   5   4   78.49    2.90
  -4  -5   4  257.47    7.30
  -4  -5   4  242.08    7.20
  -4  -5   4  258.27    7.30
  -4   5   4  252.37    7.30
  -4   5   4  261.87    7.20
  -3  -5   4    1.50    0.50
  -3  -5   4    2.20    0.70
  -3  -5   4    3.00    0.90
  -3   5   4    2.50    0.70
  -3   5   4    2.50    0.70
  -2  -5   4   28.40    1.40
  -2  -5   4   26.70    1.70
  -2  -5   4   28.20    1.80
   2  -5  -4   30.10    1.50
  -2   5   4   28.50    1.60
  -2   5   4   27.50    1.70
  -1  -5   4  203.08    6.30
  -1  -5   4  196.98    5.60
  -1  -5   4  195.28    5.80
   1  -5  -4  207.48    5.70
  -1   5   4  189.58    5.70
   0  -5   4  704.23   18.50
   0  -5  -4  725.93   18.60
   0   5   4  674.53   18.60
   1  -5   4   72.19    3.00
  -1  -5  -4   59.19    2.20
   1  -5   4   64.19    2.30
   2  -5   4  340.27    9.20
  -2  -5  -4  338.87    9.10
  -2   5  -4  317.17    9.10
   3  -5   4  432.16   11.60
  -3  -5  -4  420.66   11.50
  -3   5  -4  422.66   11.50
   4  -5   4  747.73   19.40
  -4  -5  -4  699.53   19.30
  -4   5  -4  729.23   19.20
  -5  -5  -4  228.48    6.60
   5  -5   4  225.78    6.60
  -5   5  -4  229.28    6.80
   5   5   4  226.48    6.60
  -6  -5  -4   74.69    2.80
   6  -5   4   69.69    2.60
   6   5   4   74.39    2.60
  -6   5  -4   70.49    2.50
  -6   5  -4   73.09    2.70
   7  -5   4   22.10    1.30
   7   5   4   22.30    1.20
  -7   5  -4   22.60    1.10
   8  -5   4   16.70    1.00
  -8   5  -4   16.50    0.80
  -7  -6   4    0.60    0.70
   7   6  -4   -0.30    0.40
  -7   6   4    0.30    0.30
  -6  -6   4   21.30    1.30
  -6  -6   4   19.00    1.30
  -6   6   4   20.70    1.10
  -5  -6   4   16.20    1.70
   5  -6  -4   16.10    1.60
  -5  -6   4   12.90    1.30
  -5   6   4   13.90    1.10
  -5   6   4   11.50    1.30
  -4  -6   4   66.69    2.50
  -4  -6   4   65.79    2.60
  -4  -6   4   70.19    2.50
   4  -6  -4   70.79    2.60
  -4   6   4   68.99    2.60
  -4   6   4   69.59    2.50
  -3  -6   4   96.79    3.30
  -3  -6   4   95.39    3.20
  -3  -6   4   89.49    3.10
   3  -6  -4   98.39    3.30
  -3   6   4   94.59    3.20
  -3   6   4   96.89    3.20
   2  -6  -4  119.89    3.80
  -2  -6   4  125.29    3.80
  -2  -6   4  123.09    3.90
  -2  -6   4  120.49    3.90
  -2   6   4  109.19    4.00
  -2   6   4  121.99    3.80
  -1  -6   4   27.00    1.60
   1  -6  -4   26.90    1.60
  -1  -6   4   30.70    1.80
  -1  -6   4   24.90    1.40
  -1   6   4   18.40    2.00
  -1   6   4   27.60    1.60
   1   6  -4   22.70    2.00
   0  -6  -4  244.28    7.20
   0  -6   4  239.28    7.00
   0  -6   4  247.88    7.00
   0  -6   4  244.08    6.90
   0   6   4  248.08    7.00
   1  -6   4    0.60    0.90
   1  -6   4    2.20    1.00
   1  -6   4    0.70    0.80
   1   6   4    0.60    0.70
   2  -6   4   16.40    1.60
  -2  -6  -4   17.10    1.20
   2   6   4   16.20    1.90
  -3  -6  -4  162.58    5.00
   3  -6   4  169.38    5.10
  -3   6  -4  172.08    5.00
   4  -6   4  410.46   11.50
  -4  -6  -4  418.16   11.50
  -4   6  -4  424.36   11.40
   4   6   4  424.56   11.50
   5  -6   4    0.00    0.70
  -5  -6  -4    0.40    0.60
  -5   6  -4   -0.20    0.60
   5   6   4   -0.10    0.50
  -5   6  -4    0.20    0.50
   6  -6   4   10.60    1.10
  -6  -6  -4   11.10    1.50
  -6   6  -4   10.00    0.90
   6   6   4   11.10    1.00
  -6   6  -4   12.10    1.20
   7  -6   4   16.40    1.20
   7   6   4   17.40    1.10
  -7   6  -4   16.60    0.90
  -7   7   4    0.50    0.30
   7   7  -4    0.30    0.40
  -6  -7   4   44.70    1.70
  -6   7   4   43.40    1.60
   6   7  -4   41.60    1.80
  -5  -7   4   -0.60    0.60
  -5   7   4   -0.10    0.50
  -5   7   4   -0.40    0.50
  -4  -7   4  116.79    3.80
   4  -7  -4  121.79    3.90
  -4  -7   4  122.09    3.80
  -4   7   4  114.79    3.70
  -4   7   4  120.29    3.80
  -3  -7   4    6.80    1.40
  -3  -7   4    7.20    1.10
   3  -7  -4    6.40    1.10
  -3  -7   4    7.00    1.00
  -3   7   4    9.10    1.10
  -3   7   4    5.50    1.20
  -2  -7   4  127.39    4.20
  -2  -7   4  125.09    4.00
  -2   7   4  121.79    4.00
  -2   7   4  125.09    3.90
  -1  -7   4   44.40    2.00
  -1  -7   4   46.20    2.20
  -1  -7   4   40.30    2.00
   1  -7  -4   44.50    2.00
   1   7  -4   43.20    2.30
  -1   7   4   48.00    2.00
   0  -7  -4  106.29    3.60
   0  -7   4  112.89    3.60
   0  -7   4  105.49    3.70
   0  -7   4  108.19    3.70
   0   7   4  113.59    3.70
   0   7  -4  115.29    3.70
   1  -7   4    5.30    1.00
   1  -7   4    9.80    1.60
   1  -7   4    5.60    1.40
  -1  -7  -4    4.70    0.90
   1   7   4    5.60    1.20
  -1   7  -4    6.40    1.10
   2  -7   4  173.78    5.10
   2   7   4  166.98    5.10
  -2   7  -4  162.68    5.10
   3  -7   4   17.70    1.70
  -3  -7  -4   19.50    1.30
  -3   7  -4   17.80    1.30
  -3   7  -4   17.60    1.60
   3   7   4   18.90    1.50
   4  -7   4   56.99    2.30
  -4  -7  -4   58.69    2.30
  -4   7  -4   54.79    2.20
  -4   7  -4   60.19    2.20
   4   7   4   56.59    2.20
  -5  -7  -4    6.90    1.10
   5  -7   4    8.30    1.30
  -5   7  -4    5.80    0.90
   5   7   4    5.10    0.90
  -5   7  -4    3.90    0.90
   6  -7   4    0.10    0.80
  -6   7  -4    0.50    0.40
   6   7   4    0.40    0.40
  -7   7  -4    1.10    0.40
   7   7   4    1.20    0.40
  -6   8   4    5.90    0.70
   6   8  -4    4.20    0.60
  -5  -8   4    8.00    1.00
  -5   8   4    8.50    0.90
  -5   8   4    9.50    0.80
  -4  -8   4   22.80    1.50
  -4  -8   4   25.90    1.60
   4  -8  -4   23.90    1.80
  -4   8   4   23.20    1.30
  -4   8   4   22.80    1.30
  -3  -8   4   10.00    1.00
  -3  -8   4    7.20    1.50
   3  -8  -4    9.30    1.30
  -3   8   4    8.40    1.20
  -2  -8   4   25.70    1.80
  -2  -8   4   25.00    1.50
   2  -8  -4   27.10    1.50
  -2  -8   4   27.80    1.50
  -2   8   4   26.10    1.40
   1  -8  -4   28.00    1.60
  -1  -8   4   31.60    1.90
  -1  -8   4   31.70    1.70
  -1  -8   4   28.00    1.70
   1   8  -4   29.90    1.80
  -1   8   4   29.10    1.50
   0  -8   4    8.70    1.30
   0  -8  -4    7.60    1.10
   0  -8   4    7.10    1.40
   0  -8   4    9.30    1.60
   0   8   4    9.20    1.20
   0   8  -4    9.20    1.20
  -1  -8  -4    4.30    1.30
   1  -8   4   10.90    1.60
  -1   8  -4    5.10    1.10
   1   8   4    5.90    1.30
   2  -8   4   35.80    2.30
  -2  -8  -4   38.80    1.70
  -2   8  -4   34.80    1.60
   3  -8   4   11.30    1.70
  -3  -8  -4   14.20    1.30
  -3   8  -4   13.70    1.30
   3   8   4   13.60    1.40
  -4  -8  -4    4.00    1.00
  -4   8  -4    5.30    0.80
   4   8   4    4.60    1.10
  -5  -8  -4    2.60    0.80
   5   8   4    5.40    0.90
  -5   8  -4    3.60    0.70
  -5   8  -4    4.00    0.70
   6   8   4   30.60    1.20
   5   9  -4    2.10    0.40
  -4  -9   4   16.50    1.20
  -4   9   4   18.10    1.00
  -3  -9   4   -0.90    0.60
   3  -9  -4   -1.00    1.00
  -3   9   4    0.70    0.40
   2  -9  -4   23.10    1.50
  -2  -9   4   23.20    1.40
  -2   9   4   19.80    1.30
   1  -9  -4    0.20    0.60
  -1  -9   4    0.50    0.90
  -1   9   4    0.80    0.50
   0  -9  -4   28.30    1.50
   0  -9   4   27.30    1.90
   0   9   4   28.50    1.50
   0   9  -4   26.30    1.50
  -1  -9  -4    4.10    0.90
  -1   9  -4    3.60    0.90
   1   9   4    5.30    1.20
  -2  -9  -4    4.00    1.00
  -2   9  -4    4.10    0.90
  -3  -9  -4    0.20    0.60
  -3   9  -4    0.10    0.40
  -4   9  -4   27.10    1.10
  -3  10   4   93.79    2.70
  -2  10   4    5.70    0.70
  -1  10   4   30.60    1.60
   0 -10  -4    6.80    1.10
   0  10   4    4.70    0.90
  -1 -10  -4   55.89    2.10
  -1  10  -4   60.69    2.00
  -2  10  -4    8.60    0.70
  -3  10  -4    2.70    0.60
   9   0  -5    6.10    1.30
  -8   0   5   -0.10    1.00
   8   0  -5   -0.20    0.50
  -7   0   5   15.60    1.40
  -6   0   5   -0.30    0.50
  -5   0   5  865.91   23.00
  -5   0   5  887.61   23.10
  -4   0   5   -0.40    0.40
  -4   0   5    0.30    1.30
  -3   0   5   84.39    3.60
   3   0  -5   90.09    4.00
  -3   0   5   86.89    2.60
  -2   0   5   -0.30    0.40
   2   0  -5   -0.50    0.40
   1   0  -5 1964.60   51.09
   0   0  -5   -0.10    0.20
   1   0   5  204.58    5.90
  -1   0  -5  189.28    5.80
   2   0   5   -1.30    0.60
  -2   0  -5   -1.20    0.40
  -3   0  -5 1306.37   36.40
   3   0   5 1410.96   36.80
  -4   0  -5   -0.20    1.50
   5   0   5  234.58    6.70
   5   0   5  235.78    6.80
   6   0   5    0.50    0.70
   6   0   5    0.40    0.70
   7   0   5  189.08    5.60
  -7   0  -5  196.18    5.60
   7   0   5  192.68    5.70
   8   0   5    0.30    0.60
   8   0   5    1.00    0.70
   9   0   5   44.30    1.60
   9  -1  -5   84.59    2.60
   9   1  -5   84.69    2.90
  -8  -1   5   16.40    1.50
   8  -1  -5   15.90    1.30
  -7  -1   5   38.10    1.80
   7  -1  -5   37.40    1.90
  -7   1   5   41.50    1.90
  -7   1   5   36.50    2.00
  -6  -1   5   57.29    2.20
  -6  -1   5   55.69    2.30
  -6   1   5   57.29    2.20
  -6   1   5   56.99    2.40
  -5  -1   5  367.76    9.90
  -5  -1   5  351.56    9.90
  -5   1   5  363.36    9.90
  -5   1   5  365.26    9.90
  -4  -1   5    0.10    0.40
  -4  -1   5    1.30    1.50
  -4   1   5    0.90    0.40
  -4   1   5    0.40    1.30
  -3  -1   5   94.19    2.90
   3  -1  -5   91.59    4.40
  -3  -1   5   99.99    3.90
  -3   1   5   96.59    2.90
  -3   1   5   92.09    4.00
   3   1  -5   93.29    4.10
  -2  -1   5  114.29    3.80
   2  -1  -5  118.89    4.10
  -2   1   5  110.89    4.00
   2   1  -5  110.29    3.90
   1  -1  -5   -0.10    0.50
   1   1  -5    0.00    0.30
   0  -1  -5  293.47    8.80
   0   1  -5  325.47    8.40
   1  -1   5  108.29    3.40
  -1  -1  -5   98.99    3.60
   1   1   5  113.09    3.80
  -1   1  -5  112.69    3.80
   2  -1   5   13.80    1.50
  -2  -1  -5   15.80    1.40
  -2   1  -5   18.40    1.30
   2   1   5   15.60    1.60
   3  -1   5    0.60    1.00
  -3  -1  -5    1.50    0.80
  -3   1  -5    0.80    0.80
   3   1   5    1.10    1.30
  -4  -1  -5   17.20    3.30
  -4   1  -5   23.60    3.20
   5  -1   5    0.40    0.80
   5  -1   5    0.30    0.80
   5   1   5    0.20    0.70
   6  -1   5    1.80    0.80
   6  -1   5    3.50    0.80
  -6   1  -5    1.90    0.70
   6   1   5    2.60    0.80
   6   1   5    2.60    0.60
   7  -1   5   89.29    3.00
   7  -1   5   86.19    3.30
   7   1   5   87.39    3.10
  -7   1  -5   90.29    2.90
   7   1   5   89.39    3.00
   8  -1   5    0.60    0.50
   8   1   5    1.90    0.60
  -8   1  -5    0.40    0.60
   8   1   5    1.70    0.60
   9  -1   5   30.30    1.20
   9   1   5   28.30    1.20
   9   2  -5   31.40    1.30
  -8  -2   5   89.09    3.10
   8  -2  -5   93.79    3.00
  -8   2   5   90.39    2.90
  -7  -2   5  399.76   10.90
   7  -2  -5  405.46   10.90
   7   2  -5  391.56   10.90
  -7   2   5  403.96   10.90
  -7   2   5  394.66   10.80
   6  -2  -5  415.36   11.50
  -6  -2   5  436.36   11.50
  -6  -2   5  401.86   11.40
  -6   2   5  424.36   11.30
  -6   2   5  411.76   11.40
  -5  -2   5  190.98    5.70
  -5  -2   5  199.48    6.00
  -5   2   5  191.58    5.60
  -5   2   5  193.28    5.60
  -4  -2   5    0.60    0.70
  -4  -2   5    1.20    0.40
  -4  -2   5    1.60    1.80
  -4   2   5   -0.10    0.80
  -4   2   5    1.70    0.50
  -3  -2   5  540.25   14.90
  -3  -2   5  574.34   16.00
   3   2  -5  536.65   16.00
  -3   2   5  578.74   14.90
  -3   2   5  586.74   16.40
  -2  -2   5   45.80    1.60
  -2  -2   5   50.39    2.10
   2  -2  -5   46.20    2.60
  -2   2   5   43.70    1.60
   2   2  -5   46.40    2.20
   1  -2  -5  888.81   23.70
   1  -2  -5  882.61   23.80
   1   2  -5  875.41   23.10
   0  -2  -5    0.30    0.40
   0   2  -5    0.20    0.20
   0   2  -5    0.10    0.20
  -1  -2  -5 1063.09   27.70
   1  -2   5 1060.89   27.10
  -1   2  -5  996.40   27.10
   1   2   5 1023.30   27.70
  -2  -2  -5   38.10    2.30
   2  -2   5   42.60    2.20
  -2   2  -5   38.40    1.90
   2   2   5   38.40    2.50
   3  -2   5  356.76   11.20
  -3  -2  -5  361.46    9.80
  -3  -2  -5  359.66   11.30
  -3   2  -5  380.76   11.00
   4  -2   5   12.00    1.40
   4   2   5   11.50    1.20
  -4   2  -5    9.70    3.50
   5  -2   5  114.39    3.80
   5  -2   5  115.99    3.80
   5   2   5  118.29    3.70
   6  -2   5   11.00    1.50
   6  -2   5   12.70    1.30
   6   2   5   12.90    1.40
   6   2   5   11.40    1.20
  -6   2  -5   10.60    1.10
   7  -2   5    7.50    1.10
   7   2   5    9.20    1.30
  -7   2  -5    7.00    1.00
   7   2   5    7.90    1.00
   8  -2   5   -0.80    0.40
   8   2   5    0.10    0.50
  -8   2  -5   -0.30    0.50
   8   2   5    0.70    0.50
   9  -2   5   69.49    2.10
   9   3  -5    6.90    0.70
   8  -3  -5  129.99    3.90
  -8  -3   5  128.09    3.90
  -8   3   5  125.59    3.70
  -7  -3   5   33.00    1.60
  -7   3   5   34.10    1.60
   6  -3  -5  126.99    4.10
  -6  -3   5  115.99    4.20
  -6  -3   5  129.29    4.00
  -6   3   5  129.89    3.90
  -5  -3   5    8.90    1.00
   5  -3  -5    7.90    2.10
  -5   3   5    9.20    1.00
  -5   3   5    9.60    1.80
  -4  -3   5  550.84   14.70
  -4  -3   5  544.25   14.70
  -4  -3   5  549.15   14.70
  -4   3   5  565.14   14.70
  -4   3   5  539.35   14.60
  -3  -3   5   27.50    1.20
  -3   3   5   27.00    1.30
   3   3  -5   27.20    3.00
   2  -3  -5  983.90   28.10
  -2  -3   5 1017.70   26.80
  -2   3   5 1058.19   26.80
   2   3  -5 1053.99   27.20
   1  -3  -5    1.80    1.20
   1  -3  -5    1.60    0.90
  -1  -3   5    1.10    0.50
   0  -3  -5  446.06   12.70
  -1  -3  -5  583.04   15.90
  -1   3  -5  625.64   15.80
   1   3   5  605.14   17.00
  -2  -3  -5   33.20    2.50
   2  -3   5   31.30    2.10
  -2  -3  -5   30.60    1.40
  -2   3  -5   33.30    1.80
   2   3   5   25.40    2.90
  -3  -3  -5   61.39    2.20
  -3  -3  -5   67.79    4.20
  -3   3  -5   64.39    3.50
   4  -3   5  305.77    8.80
  -4  -3  -5  314.67    8.60
   4  -3   5  308.97    8.80
   4  -3   5  313.57    8.70
   4   3   5  325.17    8.70
  -5  -3  -5   64.99    2.50
   5  -3   5   64.09    2.70
   5  -3   5   63.29    2.40
   5   3   5   62.29    2.40
  -5   3  -5   58.09    2.30
   6  -3   5  151.98    4.70
  -6   3  -5  148.89    4.50
   6   3   5  148.59    4.70
   6   3   5  150.08    4.80
   7  -3   5   43.60    1.90
   7   3   5   44.30    2.00
   7   3   5   45.00    1.80
  -7   3  -5   43.80    2.10
   8   3   5    4.00    1.00
   8   3   5    4.80    1.10
  -8   3  -5    4.90    0.70
  -8  -4   5   12.50    1.30
   8   4  -5   12.20    1.30
  -8   4   5   12.40    0.90
  -7  -4   5   10.10    1.10
   7   4  -5    8.30    1.10
  -7   4   5    8.50    0.90
  -6  -4   5    0.60    0.60
  -6  -4   5    0.40    0.60
  -6   4   5    0.40    0.60
  -5  -4   5    0.90    0.60
  -5  -4   5    0.10    0.50
  -5   4   5    0.90    0.60
  -4  -4   5    2.10    0.50
  -4  -4   5    2.30    0.70
  -4  -4   5    2.40    0.80
  -4   4   5    3.80    1.00
  -4   4   5    0.90    0.60
  -4   4   5    1.00    0.50
  -3  -4   5    7.10    0.80
  -3  -4   5    7.20    1.20
  -3  -4   5    9.70    1.30
  -3   4   5    7.80    1.20
  -3   4   5    6.90    1.00
  -2  -4   5  300.77    8.10
   2  -4  -5  290.37    9.80
   1  -4  -5    4.50    1.30
  -1  -4   5    3.30    0.80
   1  -4  -5    2.10    1.50
   0  -4  -5  367.76   10.00
   0  -4  -5  391.86   11.30
   0  -4  -5  366.46   11.40
   0  -4   5  364.56   10.00
  -1  -4  -5 2116.59   53.09
  -1  -4  -5 1987.40   54.29
  -2  -4  -5  139.69    5.90
  -2  -4  -5  135.99    4.10
  -3  -4  -5   73.19    2.50
   3  -4   5   77.29    2.70
   3  -4   5   74.39    2.70
   4  -4   5    1.00    0.70
  -4  -4  -5    1.30    0.60
   4  -4   5    0.60    0.70
   4  -4   5   -0.10    1.20
   4   4   5    1.00    0.60
  -4   4  -5    0.80    0.60
  -5  -4  -5   12.00    1.40
   5  -4   5   14.60    1.40
   5   4   5   14.30    1.20
  -5   4  -5   14.60    1.20
   6  -4   5    0.40    0.70
   6   4   5    1.80    1.00
  -6   4  -5    1.50    0.60
   6   4   5    0.40    0.60
   7  -4   5   21.40    1.30
  -7   4  -5   22.80    1.20
   7   4   5   20.20    1.20
   7   4   5   20.50    1.80
   8  -4   5    1.30    0.50
   8   4   5    1.60    0.50
  -8   4  -5    3.20    0.60
  -8   5   5   25.90    1.00
   8   5  -5   24.10    1.50
  -7  -5   5   10.60    1.00
  -7   5   5   11.70    0.90
   7   5  -5   11.60    1.00
   6  -5  -5  123.69    4.00
  -6  -5   5  122.89    3.90
  -6  -5   5  115.99    3.80
  -6   5   5  116.89    3.70
  -5  -5   5    1.10    0.60
  -5  -5   5    1.20    0.70
  -5   5   5   -0.40    0.90
  -5   5   5    0.50    0.90
  -4  -5   5   13.10    1.40
  -4  -5   5   13.40    1.20
  -4  -5   5   12.40    1.00
  -4   5   5   12.20    1.20
  -4   5   5   10.50    1.50
  -3  -5   5  223.88    6.40
  -3  -5   5  209.28    6.30
  -3  -5   5  217.98    6.30
  -3   5   5  227.38    6.30
  -3   5   5  224.78    6.40
  -2  -5   5    0.20    0.70
  -2  -5   5    0.40    0.50
  -2  -5   5    0.40    0.60
  -2   5   5    0.10    0.70
  -2   5   5    1.00    0.80
  -1  -5   5    4.10    0.90
   1  -5  -5    5.10    0.80
  -1  -5   5    4.10    0.90
  -1  -5   5    4.60    0.80
  -1   5   5    6.40    1.30
   0  -5  -5  119.39    6.00
   0  -5   5  118.59    3.80
   0  -5   5  116.49    3.80
   0  -5   5  124.69    3.70
   0  -5  -5  121.49    3.70
   0   5   5  119.89    3.80
  -1  -5  -5   23.10    1.20
   1  -5   5   23.00    1.90
   1  -5   5   20.80    1.70
   1  -5   5   21.80    1.50
   1   5   5   17.70    1.60
   2  -5   5   64.69    2.50
  -2  -5  -5   63.29    2.20
   2  -5   5   60.69    2.60
  -2   5  -5   62.79    2.60
   2   5   5   60.29    2.70
   3  -5   5   32.40    2.30
  -3  -5  -5   31.10    1.50
   3  -5   5   31.10    1.80
  -3   5  -5   33.70    1.70
   4  -5   5   86.89    3.00
  -4  -5  -5   85.09    2.90
  -4   5  -5   87.49    2.90
   4   5   5   86.19    3.00
   5  -5   5   79.59    2.90
  -5  -5  -5   82.99    2.90
  -5   5  -5   82.89    2.70
   5   5   5   80.79    2.90
   6  -5   5   60.79    2.30
  -6   5  -5   63.19    2.20
  -6   5  -5   63.79    2.40
   6   5   5   60.69    2.30
   7  -5   5   83.59    2.90
   7   5   5   73.49    2.50
  -7   5  -5   75.99    2.40
   8  -5   5    1.40    0.50
   8   5   5    0.60    0.40
  -8   5  -5    0.40    0.30
  -7  -6   5    6.10    1.10
  -7   6   5    7.10    0.90
   7   6  -5    5.30    0.70
  -6  -6   5   15.20    1.10
  -6  -6   5   16.00    1.20
  -6   6   5   15.10    1.10
   5  -6  -5  161.48    4.90
  -5  -6   5  155.88    4.70
  -5  -6   5  151.78    4.80
  -5   6   5  154.28    4.80
  -5   6   5  160.98    4.70
  -4  -6   5   10.80    1.10
  -4  -6   5   12.50    1.30
   4  -6  -5    9.40    1.20
  -4  -6   5    9.70    1.30
  -4   6   5   12.30    1.30
  -4   6   5   11.20    1.20
  -3  -6   5    2.00    0.60
  -3  -6   5    1.40    0.60
  -3  -6   5    2.50    0.80
   3  -6  -5    5.50    1.10
  -3   6   5    1.60    0.70
  -3   6   5    2.30    0.70
   2  -6  -5   -0.20    0.50
  -2  -6   5    0.10    0.70
  -2  -6   5    0.10    0.60
  -2  -6   5   -0.10    0.60
  -2   6   5    0.20    0.60
  -2   6   5   -0.20    0.70
  -1  -6   5  110.29    3.60
   1  -6  -5  109.99    3.60
  -1  -6   5  111.79    3.60
  -1  -6   5  110.59    3.50
   1   6  -5  111.19    3.70
  -1   6   5  108.19    3.60
  -1   6   5  108.59    3.60
   0  -6   5  127.29    4.10
   0  -6  -5  130.69    4.00
   0  -6   5  124.99    3.90
   0  -6   5  126.69    4.10
   0   6   5  129.99    4.10
   1  -6   5  131.69    4.10
   1  -6   5  134.09    4.20
  -1  -6  -5  127.29    4.10
   1  -6   5  132.79    4.20
   1   6   5  126.89    4.10
   2  -6   5  282.77    7.80
   2  -6   5  262.97    8.10
  -2  -6  -5  267.17    7.70
   2   6   5  280.77    7.80
  -3  -6  -5  176.68    5.30
   3  -6   5  174.18    5.30
  -3   6  -5  174.48    5.20
   3   6   5  177.68    5.30
   4  -6   5  164.38    5.00
  -4  -6  -5  162.58    5.00
  -4   6  -5  162.28    4.90
   4   6   5  171.28    5.00
   5  -6   5    1.20    0.60
  -5  -6  -5    3.10    0.70
  -5   6  -5    1.90    0.60
  -5   6  -5    2.00    0.60
   5   6   5    3.10    0.60
   6  -6   5   14.20    1.10
  -6   6  -5   15.20    1.20
   6   6   5   14.70    1.10
  -6   6  -5   14.10    1.00
   7  -6   5   29.50    1.40
   7   6   5   30.80    1.30
  -7   6  -5   28.50    1.20
   7   7  -5    3.50    0.60
  -7   7   5    4.10    0.60
  -6  -7   5    3.60    0.90
   6   7  -5    2.80    0.70
  -6   7   5    3.00    0.70
  -5  -7   5    0.40    0.50
  -5  -7   5   -0.70    0.60
   5  -7  -5   -1.20    1.00
  -5   7   5    0.40    0.60
  -5   7   5    0.50    0.40
  -4  -7   5    6.00    1.00
   4  -7  -5    6.20    1.30
  -4  -7   5    6.30    1.20
  -4   7   5    5.50    1.00
  -4   7   5    6.80    1.00
  -3  -7   5   26.40    1.70
  -3  -7   5   29.90    1.60
   3  -7  -5   28.10    1.60
  -3  -7   5   28.50    1.50
  -3   7   5   27.00    1.50
  -3   7   5   25.40    1.50
   2  -7  -5   67.69    2.60
  -2  -7   5   66.79    2.60
  -2  -7   5   70.89    2.60
  -2  -7   5   69.99    2.70
  -2   7   5   72.79    2.60
  -2   7   5   71.29    2.60
  -1  -7   5    1.60    0.70
  -1  -7   5    3.10    0.70
  -1  -7   5    2.30    0.80
   1  -7  -5    2.30    0.80
   1   7  -5    3.00    1.00
  -1   7   5    1.70    0.60
   0  -7   5    5.80    1.40
   0  -7  -5    3.50    0.90
   0  -7   5    6.40    1.00
   0  -7   5    6.70    1.30
   0   7  -5    4.30    0.80
   0   7   5    6.70    1.20
   1  -7   5    1.10    0.90
  -1  -7  -5    1.00    0.50
   1  -7   5    1.10    0.80
   1   7   5    1.50    0.70
  -1   7  -5    1.00    0.60
  -2  -7  -5    2.10    0.60
   2  -7   5    1.90    0.80
   2   7   5    1.90    0.90
   3  -7   5   23.10    1.70
  -3  -7  -5   25.50    1.40
  -3   7  -5   22.60    1.80
  -3   7  -5   24.60    1.40
   3   7   5   25.80    1.60
  -4  -7  -5    2.80    0.70
   4  -7   5    1.40    0.70
   4   7   5    3.10    0.90
  -4   7  -5    1.40    0.50
   5  -7   5    2.20    0.70
  -5   7  -5    1.30    0.50
  -5   7  -5    0.90    0.50
   5   7   5    0.90    0.50
   6  -7   5    7.90    1.40
  -6   7  -5    5.10    1.00
   6   7   5    5.90    0.80
  -6   7  -5    4.10    0.70
  -6   8   5   36.00    1.30
  -5  -8   5   27.60    1.50
  -5  -8   5   29.20    1.40
  -5   8   5   27.90    1.20
  -5   8   5   30.10    1.30
   4  -8  -5    1.00    0.90
  -4  -8   5    2.30    0.80
  -4  -8   5    0.20    0.60
  -4   8   5    0.90    0.50
  -4   8   5    0.60    0.40
   3  -8  -5  136.89    4.10
  -3  -8   5  128.29    4.00
  -3  -8   5  131.59    4.10
  -3  -8   5  131.29    4.00
  -3   8   5  124.09    3.90
  -3   8   5  130.79    4.20
  -2  -8   5    2.20    0.70
  -2  -8   5    2.10    1.00
  -2  -8   5    2.20    0.70
   2  -8  -5    1.70    0.70
  -2   8   5    1.60    0.50
  -1  -8   5   64.69    2.50
  -1  -8   5   66.69    2.50
  -1  -8   5   68.79    2.50
   1  -8  -5   64.29    2.50
  -1   8   5   64.89    2.40
   1   8  -5   63.89    2.60
   0  -8   5    1.70    0.90
   0  -8  -5    1.20    0.50
   0  -8   5    2.10    0.80
   0  -8   5   -0.10    0.80
   0   8  -5    1.70    0.70
   0   8   5    1.10    0.60
   1  -8   5   55.29    2.50
  -1  -8  -5   56.79    2.30
   1  -8   5   61.09    2.50
   1   8   5   61.39    2.30
  -1   8  -5   59.39    2.30
  -2  -8  -5    3.40    0.90
   2   8   5    0.90    1.10
  -2   8  -5    1.40    0.50
   3  -8   5   25.90    1.70
  -3  -8  -5   27.00    1.60
  -3   8  -5   26.40    1.40
   3   8   5   25.90    1.80
   4  -8   5   10.70    1.50
  -4  -8  -5   13.40    1.20
   4   8   5   12.90    1.20
  -4   8  -5   12.30    0.90
  -5   8  -5   76.29    2.30
   5   8   5   69.69    2.40
  -3  -9   5    1.90    0.80
   3  -9  -5    0.80    0.90
  -3   9   5    0.90    0.40
  -2  -9   5   28.40    1.60
   2  -9  -5   29.10    1.50
  -2   9   5   30.30    1.50
  -1  -9   5   21.90    1.60
  -1  -9   5   19.30    1.40
   1  -9  -5   23.10    1.40
  -1   9   5   22.50    1.30
   0  -9  -5   86.79    2.90
   0   9   5   85.59    2.90
   0   9  -5   87.99    2.90
  -1  -9  -5    5.70    0.90
  -1   9  -5    5.70    0.90
   1   9   5    5.00    1.10
  -2  -9  -5   25.40    1.40
  -2   9  -5   27.90    1.30
  -3  -9  -5    7.40    0.90
  -3   9  -5    8.90    0.80
  -4   9  -5   57.29    1.90
  -2  10   5    0.80    0.40
  -1  10   5   18.60    1.00
   0 -10  -5    1.90    1.10
  -1  10  -5   12.10    1.00
  -2  10  -5   10.50    0.80
   9   0  -6   -0.70    0.40
   8   0  -6   27.70    1.50
  -8   0   6   29.10    1.70
  -7   0   6   -0.50    0.60
  -6   0   6  179.98    5.30
  -5   0   6    1.10    0.90
  -5   0   6   -0.10    0.40
  -4   0   6   66.79    4.40
  -4   0   6   58.39    2.30
  -3   0   6    0.40    0.40
   3   0  -6   -0.20    1.20
  -3   0   6    0.30    0.80
  -2   0   6   44.20    2.20
   2   0  -6   46.10    2.30
   1   0  -6   -0.40    0.30
   0   0  -6  271.07    7.70
  -1   0  -6   -1.30    0.30
   1   0   6   -1.30    0.40
   2   0   6  873.31   23.60
  -2   0  -6  859.51   23.50
  -3   0  -6   -1.50    0.80
   3   0   6    0.40    1.50
   4   0   6   45.50    2.10
   5   0   6   -0.60    0.70
   5   0   6    0.20    0.70
   6   0   6    5.20    1.20
   6   0   6    6.20    1.20
  -7   0  -6   -0.20    0.70
   7   0   6    0.30    0.60
   7   0   6   -1.10    0.60
   8   0   6    3.70    0.90
   9   0   6    0.60    0.40
   9  -1  -6    9.80    1.00
   9   1  -6   12.70    0.80
   8  -1  -6   47.60    1.90
  -8  -1   6   47.00    2.00
  -8   1   6   46.40    2.40
   7  -1  -6  234.78    6.60
  -7  -1   6  221.08    6.60
  -7   1   6  233.78    6.60
  -6  -1   6  654.23   17.20
  -6  -1   6  643.84   17.20
  -6   1   6  636.44   17.10
  -6   1   6  634.34   17.10
  -5  -1   6   53.39    2.10
  -5  -1   6   51.19    2.00
  -5   1   6   52.29    2.00
  -5   1   6   49.00    2.30
  -4  -1   6  128.99    6.00
  -4  -1   6  133.49    3.90
  -4   1   6  130.49    3.90
  -3  -1   6 1121.09   30.20
   3  -1  -6 1022.60   30.60
  -3  -1   6 1093.49   28.90
   3   1  -6 1165.78   30.40
  -3   1   6 1111.59   30.40
  -3   1   6 1160.08   28.90
   2  -1  -6  133.29    4.70
  -2  -1   6  127.39    4.30
  -2  -1   6  116.29    3.60
   2   1  -6  125.49    4.30
  -2   1   6  126.29    3.60
   1  -1  -6  158.58    5.00
   1   1  -6  141.49    4.60
   0  -1  -6  146.89    4.70
   0   1  -6  144.29    4.40
  -1  -1  -6 1064.39   27.40
   1  -1   6  988.30   27.10
   1   1   6 1026.50   27.40
  -1   1  -6 1022.00   27.10
  -2  -1  -6  343.37    9.90
   2  -1   6  313.77    9.70
  -2   1  -6  342.47    9.70
   2   1   6  326.67   10.00
   3  -1   6  137.19    5.90
  -3  -1  -6  141.39    5.40
  -3   1  -6  137.59    5.20
   4  -1   6    3.70    1.00
   4  -1   6    3.80    0.90
   4  -1   6    1.80    0.90
   4   1   6    2.80    0.80
  -4   1  -6    1.10    1.80
   5  -1   6  122.39    4.00
   5  -1   6  124.59    4.00
   5   1   6  130.09    4.10
   5   1   6  127.69    4.00
   6  -1   6  206.08    5.90
   6  -1   6  198.58    5.90
   6   1   6  196.58    5.90
   6   1   6  199.58    5.90
   7  -1   6    0.30    0.70
   7  -1   6    0.10    0.60
  -7   1  -6    0.80    0.60
   7   1   6    0.10    0.60
   7   1   6    0.30    0.60
   8  -1   6   38.80    1.70
  -8   1  -6   38.80    1.60
   8   1   6   42.70    1.70
   8   1   6   43.00    1.70
   9  -1   6    0.50    0.40
   9   1   6   -0.60    0.50
   9   2  -6   12.90    0.80
   8  -2  -6    0.80    0.70
  -8  -2   6   -0.20    0.80
  -7  -2   6   63.59    2.40
   7  -2  -6   62.59    2.50
  -7   2   6   63.99    2.30
  -7   2   6   63.59    2.50
  -6  -2   6  431.96   11.80
  -6  -2   6  426.66   11.80
   6  -2  -6  425.56   11.80
  -6   2   6  433.26   11.70
  -6   2   6  434.76   11.70
  -5  -2   6  175.28    5.00
  -5  -2   6  169.08    5.10
  -5   2   6  165.78    5.00
  -5   2   6  170.78    5.00
  -4  -2   6   11.20    2.40
  -4  -2   6   12.80    1.40
  -4  -2   6   12.50    0.90
  -4   2   6   10.00    1.40
  -4   2   6   12.80    0.90
  -3  -2   6 1049.70   28.80
  -3  -2   6 1090.49   27.60
   3   2  -6 1023.10   29.00
  -3   2   6 1079.09   27.60
   2  -2  -6  753.62   20.80
  -2  -2   6  781.32   19.50
   2   2  -6  762.12   20.30
  -2   2   6  688.43   19.50
   1  -2  -6   64.99    2.80
   1  -2  -6   64.09    2.90
   1   2  -6   66.19    2.30
   1   2  -6   67.09    2.30
   0  -2  -6  636.24   18.30
   0   2  -6  681.73   17.50
   0   2  -6  678.23   17.50
   1  -2   6   18.20    1.20
  -1  -2  -6   20.50    1.50
  -1   2  -6   17.60    1.10
   1   2   6   19.20    1.80
  -2  -2  -6   18.50    1.90
   2  -2   6   20.40    1.90
   2   2   6   19.30    2.30
  -2   2  -6   20.00    1.60
  -3  -2  -6   45.50    3.30
  -3  -2  -6   43.30    1.90
   3  -2   6   46.80    4.10
  -3   2  -6   43.80    2.90
   4  -2   6   13.20    1.80
   4  -2   6   12.20    1.30
   4  -2   6   11.40    1.60
  -4   2  -6   11.70    4.10
   4   2   6    9.20    1.30
   5  -2   6  471.95   12.50
   5  -2   6  464.15   12.40
   5  -2   6  442.16   12.50
   5   2   6  477.35   12.40
   5   2   6  428.36   12.40
   6  -2   6   23.90    1.60
   6  -2   6   23.70    1.60
  -6   2  -6   26.70    1.40
   6   2   6   23.80    1.70
   6   2   6   27.00    1.50
   7  -2   6   77.79    2.90
   7   2   6   84.59    2.90
   7   2   6   81.99    2.80
  -7   2  -6   87.39    2.80
   8  -2   6   63.39    2.20
   8   2   6   60.69    2.20
   8   2   6   62.99    2.20
  -8   2  -6   65.49    2.10
   9  -2   6   98.89    2.90
  -8  -3   6    0.90    0.80
  -8   3   6    1.40    0.60
   7  -3  -6  115.39    3.70
  -7  -3   6  108.49    3.50
   7   3  -6  105.99    3.50
  -6  -3   6    1.00    0.70
  -6  -3   6    1.70    0.60
   6  -3  -6    2.00    1.00
  -6   3   6    2.40    0.80
  -6   3   6    1.40    0.70
  -5  -3   6   14.90    1.30
  -5  -3   6   12.70    1.10
  -5   3   6   13.80    1.10
  -5   3   6   13.80    1.30
  -4  -3   6   13.40    1.50
  -4  -3   6   12.40    1.30
  -4  -3   6   13.80    1.00
  -4   3   6   13.90    1.30
  -4   3   6   13.40    1.00
  -3  -3   6    3.10    1.40
  -3  -3   6    3.50    0.70
  -3   3   6    2.10    0.50
   2  -3  -6  143.29    6.80
  -2  -3   6  122.49    3.80
   2   3  -6  125.59    4.20
  -2   3   6  131.29    3.80
   1  -3  -6  226.78    7.10
   1  -3  -6  215.88    7.30
  -1  -3   6  209.98    6.00
   0  -3  -6  724.73   20.00
  -1  -3  -6  143.59    4.10
  -1  -3  -6  137.59    5.10
  -1   3  -6  145.59    4.00
   2  -3   6  234.48    7.10
  -2  -3  -6  223.58    6.40
  -2  -3  -6  237.08    8.00
  -2   3  -6  236.58    7.00
  -3  -3  -6   89.19    5.30
  -3  -3  -6   90.09    2.90
   3  -3   6   89.49    3.10
  -3   3  -6   93.59    4.50
  -4  -3  -6  538.95   14.70
   4  -3   6  567.34   14.90
   4  -3   6  562.74   14.90
   4  -3   6  557.34   14.90
   4   3   6  551.14   14.90
   5  -3   6   15.20    1.30
   5  -3   6   16.70    1.80
   5  -3   6   15.30    2.10
   5   3   6   16.70    1.30
   6  -3   6  132.39    4.30
  -6   3  -6  130.39    4.10
   6   3   6  154.78    5.30
   6   3   6  130.99    4.30
   7   3   6    2.10    0.80
  -7   3  -6    2.00    0.50
   7   3   6    2.00    0.80
   8  -3   6    3.20    0.70
   8   3   6    2.70    0.50
   8   3   6    0.90    0.80
  -8   3  -6    3.40    0.80
  -8  -4   6   44.80    1.90
  -8   4   6   42.10    2.00
  -7  -4   6   87.69    3.00
   7   4  -6   89.89    2.90
  -7   4   6   91.19    2.90
  -6  -4   6    4.60    1.00
  -6  -4   6    2.20    0.60
  -6   4   6    2.60    0.60
  -5  -4   6    2.40    0.70
  -5  -4   6    1.40    0.70
  -5   4   6    2.60    0.60
  -4  -4   6   53.99    2.10
  -4  -4   6   57.29    2.20
  -4  -4   6   55.29    2.30
  -4   4   6   53.79    2.50
  -4   4   6   56.19    2.10
  -4   4   6   53.79    2.10
  -3  -4   6  731.03   19.00
  -3  -4   6  709.93   19.00
  -3  -4   6  719.03   19.00
  -3   4   6  697.33   18.90
  -3   4   6  731.63   19.10
  -2  -4   6  210.28    6.20
   2  -4  -6  219.18    8.20
  -2  -4   6  220.68    6.20
  -2  -4   6  207.48    6.10
  -1  -4   6  344.77    9.30
   1  -4  -6  339.37   10.80
   0  -4  -6   34.50    3.80
   0  -4  -6   38.00    1.50
   0  -4   6   34.00    1.60
   0  -4  -6   38.30    3.00
  -1  -4  -6 3728.83   98.39
  -1  -4  -6 3782.82   96.79
  -2  -4  -6 1094.19   31.30
   2  -4   6 1122.09   29.40
   2  -4   6 1113.99   29.40
  -2  -4  -6 1162.48   29.40
   3  -4   6 1450.25   37.90
  -3  -4  -6 1409.46   37.70
   3  -4   6 1476.45   37.90
   3  -4   6 1422.76   37.80
   3   4   6 1495.85   37.80
   4  -4   6   37.30    1.90
   4  -4   6   40.50    1.90
  -4  -4  -6   40.00    1.80
   4  -4   6   39.90    2.30
  -4   4  -6   40.60    1.80
   4   4   6   39.80    1.80
   5  -4   6  812.22   21.40
  -5  -4  -6  794.12   21.30
   5  -4   6  781.12   21.30
  -5   4  -6  836.42   21.50
   5   4   6  803.22   21.40
  -6   4  -6   71.49    2.50
   6   4   6   68.59    2.50
   7  -4   6   20.40    1.20
  -7   4  -6   20.00    1.10
   7   4   6   19.90    1.20
   8  -4   6   28.30    1.20
  -8   4  -6   28.30    1.10
   8   4   6   26.20    1.20
  -8   5   6    2.90    0.60
  -7  -5   6   34.80    1.60
  -7   5   6   33.40    1.40
   7   5  -6   35.20    1.50
  -6  -5   6   29.90    1.50
  -6  -5   6   28.30    1.50
  -6   5   6   28.10    1.40
  -5  -5   6    0.20    0.50
  -5  -5   6    0.90    0.70
  -5   5   6    0.30    0.60
  -5   5   6    0.90    0.90
  -4  -5   6   97.49    3.30
  -4  -5   6   94.79    3.20
  -4  -5   6   92.99    3.20
  -4   5   6   97.09    3.30
  -4   5   6   96.99    3.20
  -3  -5   6  189.58    5.50
  -3  -5   6  181.98    5.60
  -3  -5   6  191.98    5.60
  -3   5   6  193.98    5.50
  -3   5   6  187.08    5.60
  -2  -5   6  343.67    9.40
  -2  -5   6  350.36    9.40
  -2  -5   6  340.87    9.40
  -2   5   6  335.47    9.40
  -2   5   6  336.17    9.30
  -1  -5   6  254.97    7.00
  -1  -5   6  259.87    7.20
  -1  -5   6  250.27    7.20
   1  -5  -6  251.57    7.10
  -1   5   6  252.67    7.10
  -1   5   6  243.68    7.10
   0  -5  -6  394.66   10.40
   0  -5   6  382.16   10.30
   0  -5  -6  359.76   12.50
   0  -5   6  372.56   10.30
   0  -5   6  374.36   10.30
   0   5   6  386.96   10.40
   1  -5   6   56.59    2.40
  -1  -5  -6   59.39    2.20
   1  -5   6   57.69    2.40
   1  -5   6   56.69    2.30
   1   5   6   58.89    2.30
   2  -5   6  323.37    8.90
  -2  -5  -6  332.17    8.90
   2  -5   6  314.77    8.90
   2  -5   6  328.97    8.90
   2   5   6  309.97    8.90
   2   5   6  319.77    8.90
  -2   5  -6  308.77    8.80
   3  -5   6    3.70    0.80
  -3  -5  -6    4.40    1.00
   3  -5   6    4.00    0.80
   3  -5   6    6.70    1.60
   3   5   6    4.00    0.80
  -3   5  -6    6.50    1.30
  -4  -5  -6   61.29    2.40
   4  -5   6   62.09    3.30
   4  -5   6   61.09    2.40
  -4   5  -6   60.79    2.30
   4   5   6   60.69    2.40
  -5  -5  -6   13.60    1.50
   5  -5   6   10.50    1.50
   5   5   6   10.70    1.20
  -5   5  -6   10.70    1.10
  -6   5  -6    9.40    1.30
   7  -5   6   44.30    1.70
   7   5   6   44.40    1.80
   8  -5   6   18.30    0.90
  -8   5  -6   17.10    0.80
   8   5   6   18.20    0.90
  -7  -6   6    1.10    0.60
   7   6  -6    0.20    0.40
  -7   6   6    0.40    0.40
  -6  -6   6   28.70    1.40
  -6  -6   6   24.20    1.40
  -6   6   6   27.90    1.30
   5  -6  -6  145.39    4.50
  -5  -6   6  143.39    4.40
  -5  -6   6  146.59    5.20
  -5   6   6  143.79    4.30
   4  -6  -6   45.40    2.10
  -4  -6   6   47.40    2.20
  -4  -6   6   47.00    2.00
  -4  -6   6   44.90    2.00
  -4   6   6   43.90    1.90
  -4   6   6   47.90    2.10
  -3  -6   6   50.29    2.10
  -3  -6   6   51.79    2.10
   3  -6  -6   47.60    2.10
  -3  -6   6   50.99    2.10
  -3   6   6   50.69    2.10
  -3   6   6   54.09    2.60
   2  -6  -6    0.30    0.60
  -2  -6   6    0.50    0.70
  -2  -6   6    1.10    0.60
  -2  -6   6    0.40    0.70
  -2   6   6    1.80    0.70
  -2   6   6    0.50    1.30
   1  -6  -6   86.09    3.00
  -1  -6   6   88.69    3.00
  -1  -6   6   91.99    3.10
  -1  -6   6   88.39    3.10
  -1   6   6   90.19    3.10
  -1   6   6   89.79    3.10
   0  -6   6   26.90    1.70
   0  -6   6   24.50    1.70
   0  -6   6   24.10    1.50
   0  -6  -6   25.80    1.50
   0   6   6   25.30    1.50
   1  -6   6    7.50    1.40
   1  -6   6    5.20    1.30
  -1  -6  -6    5.80    0.90
   1   6   6    6.40    1.30
   2  -6   6   27.30    2.40
  -2  -6  -6   32.50    1.60
   2  -6   6   33.60    1.80
   2   6   6   31.80    2.00
   2   6   6   30.40    2.30
   3  -6   6  299.57    8.50
   3  -6   6  296.07    8.40
  -3  -6  -6  295.17    8.40
  -3   6  -6  303.67    8.30
   3   6   6  307.17    8.50
  -4  -6  -6    0.70    0.70
   4  -6   6    1.90    0.60
  -4   6  -6    0.10    0.60
   4   6   6    0.00    0.60
  -5  -6  -6    0.30    0.80
   5  -6   6    0.20    0.50
  -5   6  -6    0.00    0.50
   5   6   6    0.70    0.60
  -5   6  -6   -0.10    0.50
   6  -6   6   46.60    1.80
  -6   6  -6   47.30    1.80
   6   6   6   39.70    2.00
  -6   6  -6   44.50    1.70
   7  -6   6   50.99    1.80
  -7   6  -6   51.29    1.70
   7   6   6   52.29    1.80
  -6  -7   6   32.90    1.40
  -6  -7   6   32.70    1.50
   6   7  -6   33.50    1.40
  -6   7   6   34.60    1.30
   5  -7  -6    0.70    0.90
  -5  -7   6    0.20    0.50
  -5  -7   6    0.30    0.50
  -5   7   6    0.70    0.50
  -5   7   6    0.30    0.60
  -4  -7   6    2.90    0.70
  -4  -7   6    2.20    0.60
   4  -7  -6    5.60    1.10
  -4  -7   6    4.00    0.90
  -4   7   6    2.60    0.60
  -4   7   6    2.30    0.60
  -3  -7   6   19.30    1.40
   3  -7  -6   17.90    1.40
  -3  -7   6   17.60    1.30
  -3  -7   6   15.30    1.40
  -3   7   6   17.80    1.30
  -3   7   6   17.10    1.30
   2  -7  -6  184.08    5.50
  -2  -7   6  187.48    5.50
  -2  -7   6  182.68    5.50
  -2  -7   6  182.48    5.50
  -2   7   6  177.38    5.40
  -2   7   6  184.78    5.40
  -1  -7   6    6.10    0.90
  -1  -7   6    5.40    1.20
  -1   7   6    7.30    1.10
  -1   7   6    6.30    1.10
   1   7  -6    7.00    1.10
   0  -7   6  103.59    3.50
   0  -7  -6   97.29    3.50
   0  -7   6  108.89    3.50
   0  -7   6  107.29    3.50
   0   7   6  108.89    3.50
   0   7  -6  104.99    3.50
   1  -7   6   50.39    2.30
   1  -7   6   52.69    2.30
   1   7   6   51.59    2.20
   2  -7   6   86.39    3.10
   2  -7   6   88.79    3.20
  -2  -7  -6   85.29    3.00
   2   7   6   86.49    3.10
  -3  -7  -6    0.60    0.60
   3  -7   6   -0.10    0.70
   3   7   6    1.10    0.80
  -4  -7  -6    2.40    0.70
  -4   7  -6    0.90    0.70
  -4   7  -6    0.70    0.50
   4   7   6    0.60    0.60
   5  -7   6   27.30    1.50
  -5  -7  -6   27.10    1.70
  -5   7  -6   27.00    1.30
   5   7   6   28.20    1.40
  -5   7  -6   26.70    1.30
   6  -7   6   38.60    1.60
  -6   7  -6   38.70    1.50
   6   7   6   37.10    1.50
  -6   7  -6   34.40    1.40
  -6   8   6   57.59    1.80
   6   8  -6   62.59    1.90
  -5  -8   6    1.10    0.70
  -5  -8   6    2.20    0.60
  -5   8   6    1.20    0.50
  -5   8   6    3.70    0.70
  -4  -8   6   20.00    1.30
   4  -8  -6   19.80    1.50
  -4  -8   6   19.10    1.20
  -4   8   6   20.60    1.20
  -4   8   6   19.10    1.20
  -3  -8   6    1.10    0.70
  -3  -8   6    1.30    0.60
  -3  -8   6    0.70    0.60
   3  -8  -6    1.00    0.70
  -3   8   6    1.80    0.70
  -3   8   6    0.50    0.50
   2  -8  -6   11.00    1.10
  -2  -8   6   10.50    1.10
  -2  -8   6   11.90    1.20
  -2   8   6    9.90    1.00
   1  -8  -6   10.00    1.10
  -1  -8   6   11.50    1.20
  -1  -8   6   10.80    1.40
  -1  -8   6   13.60    1.50
  -1   8   6   10.90    1.10
   0  -8  -6    0.00    0.60
   0  -8   6    0.30    0.70
   0  -8   6   -1.80    1.30
   0  -8   6   -0.10    0.70
   0   8   6    0.00    0.60
   0   8  -6    0.50    0.70
   1  -8   6    1.00    0.80
  -1  -8  -6    1.50    0.60
   1  -8   6    1.60    0.80
   1   8   6    1.10    0.60
  -1   8  -6    1.30    0.60
  -2  -8  -6    6.10    1.00
   2  -8   6    3.90    0.90
   2   8   6    2.60    0.90
  -2   8  -6    4.60    0.90
   3  -8   6    2.50    0.80
  -3  -8  -6    2.40    0.70
  -3   8  -6    2.20    0.50
  -4  -8  -6    2.90    0.70
   4  -8   6    2.30    0.70
   4   8   6    1.10    0.70
  -4   8  -6    2.90    0.70
   5  -8   6   31.00    1.70
  -5   8  -6   33.90    1.30
   5   8   6   34.90    1.50
  -4   9   6   88.49    2.60
  -3  -9   6  220.58    6.20
   3  -9  -6  216.38    6.20
  -3   9   6  223.88    6.10
  -2  -9   6   75.29    2.70
   2  -9  -6   75.29    2.60
  -2   9   6   75.19    2.50
   1  -9  -6   45.10    2.30
  -1  -9   6   47.00    2.20
  -1  -9   6   48.80    1.90
  -1   9   6   49.20    1.90
   0  -9  -6   11.60    1.10
   0  -9   6   13.80    1.40
   0  -9   6   10.10    1.60
   0   9  -6   10.60    1.20
   0   9   6   10.60    1.00
  -1  -9  -6   16.90    1.20
  -1   9  -6   18.70    1.20
   1   9   6   14.10    1.20
  -2  -9  -6    6.00    0.90
  -2   9  -6    5.90    0.80
  -3  -9  -6    3.40    0.70
  -3   9  -6    2.70    0.70
  -4   9  -6   40.10    1.40
  -2  10   6    3.60    0.60
  -1  10   6   37.70    1.40
   0  10   6   10.90    1.00
  -1  10  -6   27.50    1.30
  -2  10  -6    5.70    0.70
   9   0  -7   11.80    0.90
  -8   0   7   -0.10    0.80
   8   0  -7    0.10    0.50
  -7   0   7   27.80    1.60
  -6   0   7    0.00    0.50
  -5   0   7   44.80    2.20
  -5   0   7   45.40    1.80
  -4   0   7    0.20    0.40
  -3   0   7  553.34   16.50
   3   0  -7  566.74   17.00
  -3   0   7  604.64   15.20
  -2   0   7   -0.10    0.40
   2   0  -7    0.10    0.80
   1   0  -7    0.30    0.40
   1   0  -7    2.40    0.60
   0   0  -7    0.80    0.40
   1   0   7  136.59    4.70
  -1   0  -7  147.49    4.70
   2   0   7    0.90    0.80
  -2   0  -7   -0.30    0.50
  -3   0  -7  273.27    8.90
   4   0   7    0.20    0.70
   4   0   7    0.60    0.80
   4   0   7   -0.40    1.10
   5   0   7  342.97    9.80
   5   0   7  362.76    9.70
   6   0   7   -0.30    0.60
   6   0   7    0.40    0.60
   7   0   7  126.49    4.10
  -7   0  -7  131.99    4.00
   7   0   7  132.49    4.00
   8   0   7   -0.60    0.50
   8   0   7    0.20    0.60
   9   0   7    1.10    0.40
   9   1  -7    1.00    0.50
   8  -1  -7   11.50    1.20
  -8  -1   7   12.50    1.30
  -8   1   7   12.60    1.60
  -7  -1   7   97.09    3.20
   7  -1  -7   95.39    3.20
  -7   1   7   93.39    3.20
  -6  -1   7   88.09    3.00
  -6  -1   7   85.89    3.00
  -6   1   7   84.99    3.00
  -6   1   7   86.29    3.00
  -5  -1   7   10.90    1.00
  -5  -1   7   11.10    1.20
  -5   1   7   11.70    1.60
  -5   1   7   12.00    1.00
  -4  -1   7   17.60    4.40
  -4  -1   7   20.40    1.70
  -4  -1   7   21.20    1.10
  -4   1   7   19.40    1.10
  -3  -1   7  335.27    9.10
  -3  -1   7  352.86   10.50
   3   1  -7  324.97   10.70
  -3   1   7  335.07    9.10
  -2  -1   7  575.64   15.30
   2  -1  -7  585.54   16.60
   2   1  -7  578.44   16.30
  -2   1   7  595.04   15.40
   1  -1  -7  489.55   13.90
   1  -1  -7  499.65   14.00
   1   1  -7  485.65   13.60
   1   1  -7  502.25   13.60
   0   1  -7   72.19    2.60
   1  -1   7  203.28    6.20
  -1  -1  -7  195.48    6.40
   1   1   7  211.68    6.60
  -1   1  -7  211.48    6.20
  -2  -1  -7  563.74   16.30
   2  -1   7  592.14   16.30
  -2   1  -7  604.94   16.10
   2   1   7  549.15   16.50
  -3  -1  -7   72.09    4.00
  -3   1  -7   71.89    3.70
   4  -1   7   58.79    2.40
   4  -1   7   57.49    2.40
   4  -1   7   60.59    2.30
   4   1   7   61.09    2.30
   4   1   7   58.09    2.50
   5  -1   7    1.60    0.70
   5  -1   7    0.20    0.70
   5   1   7    1.80    0.90
   5   1   7    0.40    0.90
   5   1   7    0.60    0.60
   6  -1   7   72.69    2.70
   6  -1   7   72.59    2.70
   6   1   7   73.29    2.80
   6   1   7   71.89    2.60
   7  -1   7    6.30    1.00
   7  -1   7    5.30    1.10
   7   1   7    4.90    1.00
   7   1   7    5.00    1.10
  -7   1  -7    4.00    0.70
   8  -1   7    0.40    0.40
   8  -1   7    0.90    0.80
   8   1   7    0.20    0.50
  -8   1  -7   -0.50    0.50
   8   1   7   -0.50    0.50
   9  -1   7    1.00    0.40
   9   2  -7   10.70    0.80
   8  -2  -7   37.20    1.70
  -8  -2   7   34.60    1.70
   7  -2  -7    4.20    0.90
  -7  -2   7    4.10    1.00
  -7   2   7    3.40    0.80
  -7   2   7    5.00    1.20
   6  -2  -7    0.70    0.90
  -6  -2   7    0.60    0.60
  -6   2   7    0.20    0.60
  -6   2   7    0.50    0.70
  -5  -2   7   78.79    2.90
  -5  -2   7   80.39    3.20
  -5   2   7   88.79    3.50
  -5   2   7   79.29    2.80
  -4  -2   7  211.28    5.80
  -4  -2   7  208.38    5.90
  -4  -2   7  204.28    6.00
  -4  -2   7  197.08    8.70
  -4   2   7  203.98    5.80
  -4   2   7  196.08    5.80
  -3  -2   7    6.10    2.20
  -3  -2   7    5.70    0.70
  -3   2   7    5.30    0.70
   3   2  -7   10.40    3.20
  -2  -2   7   85.79    2.70
   2  -2  -7   83.19    4.30
   2   2  -7   89.39    3.60
  -2   2   7   93.89    2.70
   1  -2  -7   84.89    3.50
   1  -2  -7   86.69    3.70
  -1   2   7   83.59    2.60
   1   2  -7   82.99    2.90
   1   2  -7   85.39    2.90
   0  -2  -7   72.49    3.10
   0   2  -7   70.09    2.50
   0   2  -7   71.99    2.40
   1  -2   7 1539.15   40.60
  -1  -2  -7 1566.14   41.30
  -1   2  -7 1537.55   40.50
   1   2   7 1559.44   41.40
  -2  -2  -7  244.88    7.90
   2  -2   7  234.28    7.40
  -2   2  -7  236.38    7.20
   2   2   7  221.88    8.00
  -3  -2  -7  143.09    6.20
   3  -2   7  145.49    6.70
  -3   2  -7  153.98    5.80
   4  -2   7  208.68    5.90
   4  -2   7  210.28    5.90
   4  -2   7  198.18    6.00
   4   2   7  189.98    6.00
   4   2   7  208.88    5.90
   5  -2   7   29.50    1.60
   5  -2   7   28.60    1.70
   5  -2   7   32.30    2.10
   5   2   7   31.00    2.30
   5   2   7   24.20    2.00
   5   2   7   29.60    1.60
   6  -2   7    0.60    0.60
   6  -2   7    0.70    0.70
   6   2   7   -0.10    0.90
  -6   2  -7    0.30    0.50
   6   2   7   -0.70    0.50
   7  -2   7   63.49    2.50
   7  -2   7   62.29    2.40
   7   2   7   64.59    2.30
  -7   2  -7   61.29    2.70
   7   2   7   65.09    2.50
   8  -2   7    9.20    0.90
  -8   2  -7    8.50    0.80
   8   2   7    8.80    1.10
   8   2   7    9.60    0.90
  -8  -3   7    2.10    0.70
  -7  -3   7    0.50    0.60
   7   3  -7    0.60    0.80
  -7   3   7    0.60    0.60
  -6  -3   7   69.09    2.60
  -6  -3   7   71.49    2.60
  -6   3   7   75.39    2.70
  -6   3   7   74.69    2.60
  -5  -3   7   26.20    1.40
  -5  -3   7   31.40    1.70
  -5   3   7   30.50    1.50
  -5   3   7   30.40    1.60
  -4  -3   7  183.38    5.40
  -4  -3   7  189.48    5.50
  -4  -3   7  187.98    5.50
  -4   3   7  185.38    5.40
  -4   3   7  183.68    5.40
  -3  -3   7    4.10    0.90
  -3  -3   7    6.40    1.30
  -3  -3   7    3.50    0.80
  -3   3   7    8.30    1.20
  -3   3   7    4.40    0.80
  -2  -3   7    8.70    0.90
   2  -3  -7    5.90    1.50
   2   3  -7   10.00    1.80
  -2   3   7    8.10    0.80
  -1  -3   7   30.00    1.40
   1  -3  -7   31.20    2.50
   1  -3  -7   31.30    3.10
   0  -3  -7  692.83   19.50
  -1  -3  -7  821.82   21.40
  -1  -3  -7  795.12   22.70
  -1   3  -7  830.92   21.40
  -2  -3  -7  430.16   13.40
  -2  -3  -7  431.46   11.70
  -2   3  -7  448.36   12.30
   3  -3   7  118.09    3.70
   3  -3   7  112.49    3.70
  -3  -3  -7  114.89    3.50
   3  -3   7  112.69    3.70
   3   3   7  116.09    3.70
   4  -3   7  693.13   18.70
   4  -3   7  685.93   18.60
   4  -3   7  698.43   18.70
   4   3   7  727.13   18.70
   5  -3   7  736.13   19.40
   5  -3   7  713.43   19.30
   5  -3   7  729.63   19.40
   5   3   7  725.33   19.30
   6  -3   7   99.29    3.40
   6  -3   7  101.29    3.40
   6   3   7  105.49    3.60
  -6   3  -7   99.79    3.30
   6   3   7  102.09    3.40
   7  -3   7   13.00    1.10
  -7   3  -7   13.70    1.00
   7   3   7   16.00    1.60
   7   3   7   14.40    1.10
   8  -3   7  199.28    5.70
  -8   3  -7  208.88    5.60
   8   3   7  202.98    5.70
  -8   4   7   14.40    0.90
  -7  -4   7   10.30    1.00
  -7  -4   7   11.20    1.10
  -7   4   7   10.90    1.00
   7   4  -7   13.30    1.20
  -6  -4   7    1.90    0.60
  -6  -4   7    1.70    0.60
  -6   4   7    0.90    0.60
  -5  -4   7   79.29    2.90
  -5  -4   7   82.39    3.00
  -5  -4   7   86.19    2.90
  -5   4   7   83.89    2.90
  -5   4   7   85.89    2.90
  -4  -4   7   65.99    2.50
  -4  -4   7   65.59    2.40
  -4   4   7   67.89    2.70
  -4   4   7   64.99    2.60
  -3  -4   7    6.00    1.20
  -3  -4   7    5.60    0.80
  -3  -4   7    2.60    0.80
  -3   4   7    4.30    1.00
  -3   4   7    4.50    1.10
  -2  -4   7  253.87    7.20
   2  -4  -7  285.77   11.40
  -2  -4   7  248.88    7.00
  -2  -4   7  248.08    7.10
  -2   4   7  244.48    7.20
  -2   4   7  246.58    7.10
  -1  -4   7    8.80    1.00
   1  -4  -7   12.40    3.20
   0  -4  -7    7.30    2.80
   0  -4  -7    5.00    0.80
   0  -4   7    6.00    0.90
  -1  -4  -7   54.49    4.20
  -1  -4  -7   57.49    2.10
   2  -4   7  204.48    6.00
   2  -4   7  216.08    6.10
   2  -4   7  203.68    6.00
  -2  -4  -7  213.78    5.90
  -3  -4  -7    2.20    0.70
   3  -4   7    4.20    1.00
   3  -4   7    2.60    0.80
   3  -4   7    4.60    1.20
   3   4   7    1.70    0.80
  -4  -4  -7  110.89    3.50
   4  -4   7  110.49    3.60
   4  -4   7  102.89    4.40
   4  -4   7  109.29    3.70
   4   4   7  107.29    3.50
   5  -4   7  168.28    5.00
   5  -4   7  160.48    5.00
   5   4   7  163.48    5.00
  -5   4  -7  164.78    4.90
   6  -4   7    9.50    1.10
  -6   4  -7   10.00    1.00
   6   4   7   10.20    1.00
   7  -4   7   30.60    1.60
  -7   4  -7   30.30    1.30
   7   4   7   31.00    1.40
  -8   4  -7   11.30    0.70
   8   4   7    8.50    1.00
  -8   5   7    8.90    0.70
  -7  -5   7   58.49    2.20
  -7   5   7   61.09    2.00
   7   5  -7   56.89    2.00
  -6  -5   7    4.20    0.90
  -5  -5   7   98.89    3.30
  -5  -5   7   91.09    3.20
  -5   5   7   99.09    3.20
  -5   5   7  101.09    3.40
  -4  -5   7    4.80    1.10
  -4  -5   7    3.20    0.70
  -4  -5   7    2.90    0.70
  -4   5   7    5.50    1.30
  -4   5   7    4.20    1.00
  -3  -5   7    0.20    1.00
  -3  -5   7    1.30    0.50
  -3   5   7   -0.10    0.70
  -2  -5   7   73.79    2.60
  -2  -5   7   69.39    2.50
  -2  -5   7   75.79    2.70
  -2   5   7   70.89    2.70
  -2   5   7   70.69    2.60
   1  -5  -7  113.99    3.60
  -1  -5   7  116.09    3.70
  -1  -5   7  109.59    3.50
  -1  -5   7  115.59    3.70
  -1   5   7  116.49    3.60
  -1   5   7  114.99    3.70
   0  -5   7   84.19    2.90
   0  -5   7   81.59    3.10
   0  -5  -7   77.59    2.70
   0  -5   7   81.29    2.80
   0   5   7   77.79    3.00
   0   5   7   83.29    2.90
   1  -5   7  259.37    7.30
  -1  -5  -7  255.67    7.20
   1  -5   7  255.17    7.30
   1  -5   7  260.97    7.30
   1   5   7  248.68    7.20
   2  -5   7   56.39    2.40
   2  -5   7   57.69    2.30
  -2  -5  -7   55.29    2.10
   2  -5   7   57.09    2.30
   2   5   7   58.89    2.60
   2   5   7   56.59    2.40
  -2   5  -7   53.29    2.40
   3  -5   7   21.60    1.40
  -3  -5  -7   18.30    1.30
   3  -5   7   21.30    1.50
   3  -5   7   17.20    1.60
  -3   5  -7   17.00    1.50
   3   5   7   20.90    1.60
   4  -5   7   95.59    3.40
   4  -5   7   97.49    3.30
  -4  -5  -7   97.29    3.30
  -4   5  -7   99.69    3.20
   4   5   7  100.99    3.30
   5  -5   7    3.90    0.80
  -5  -5  -7    5.80    1.40
   5   5   7    4.50    1.10
  -5   5  -7    3.10    0.60
   6  -5   7    1.10    0.60
  -6   5  -7    1.30    0.70
   6   5   7    1.80    0.60
  -6   5  -7    1.20    0.50
   7  -5   7   14.10    1.00
  -7   5  -7   14.40    0.90
   7   5   7   13.80    0.90
  -7  -6   7    9.00    1.00
  -7   6   7    9.50    0.70
  -6  -6   7   17.80    1.20
  -6  -6   7   18.50    1.20
   6  -6  -7   18.90    1.80
  -6   6   7   19.40    1.10
  -5  -6   7    1.10    0.60
  -5  -6   7    1.00    0.50
   5  -6  -7    0.20    0.70
  -5   6   7    1.90    0.80
  -5   6   7    0.70    0.50
  -4  -6   7    9.20    1.20
  -4  -6   7    9.90    1.20
   4  -6  -7   10.80    1.20
  -4  -6   7    8.60    1.10
  -4   6   7    8.70    1.20
  -4   6   7    9.90    1.50
  -3  -6   7   29.40    1.60
   3  -6  -7   30.00    1.60
  -3  -6   7   28.10    1.60
  -3  -6   7   30.70    1.60
  -3   6   7   29.50    1.60
  -3   6   7   30.40    1.60
  -2  -6   7    9.20    1.20
  -2  -6   7    8.40    1.10
  -2  -6   7    9.10    1.30
   2  -6  -7    9.30    1.10
  -2   6   7   10.60    1.20
  -2   6   7   11.00    1.20
  -1  -6   7   63.29    2.40
  -1  -6   7   61.89    2.40
   1  -6  -7   65.69    2.40
  -1  -6   7   65.49    2.70
  -1   6   7   63.99    2.50
  -1   6   7   64.69    2.40
   0  -6   7   71.89    3.10
   0  -6   7   84.09    3.00
   0  -6  -7   85.49    3.30
   0  -6   7   83.69    2.90
   0   6   7   86.99    3.30
   1  -6   7   10.00    2.10
   1  -6   7   13.20    1.40
  -1  -6  -7   12.30    1.10
  -2  -6  -7    0.80    0.60
   2  -6   7    0.20    0.70
   2  -6   7    0.40    0.80
   2   6   7   -0.20    0.80
   3  -6   7   11.90    1.30
  -3  -6  -7    9.70    1.30
   3  -6   7   10.40    1.60
   3   6   7   13.20    1.50
  -3   6  -7   13.10    1.30
  -4  -6  -7   32.20    1.70
   4  -6   7   31.10    1.60
  -4   6  -7   28.40    1.50
   4   6   7   27.40    1.60
  -5  -6  -7   42.10    2.20
   5   6   7   41.30    1.90
  -5   6  -7   39.80    2.30
   6  -6   7    4.70    0.90
  -6   6  -7    5.00    0.80
  -6   6  -7    4.00    0.60
   6   6   7    5.60    0.80
   7  -6   7   50.59    1.70
  -7   6  -7   47.90    1.60
   7   6   7   53.79    1.70
  -6  -7   7   25.50    1.30
  -6  -7   7   23.30    1.20
  -6   7   7   24.50    1.10
   6   7  -7   23.60    1.10
   5  -7  -7  133.29    4.20
  -5  -7   7  137.09    4.10
  -5  -7   7  141.59    4.20
  -5   7   7  139.69    4.10
  -5   7   7  131.69    4.00
  -4  -7   7    9.40    1.50
  -4  -7   7    7.70    1.10
   4  -7  -7    8.90    1.20
  -4   7   7    8.40    1.10
  -3  -7   7   58.79    2.30
   3  -7  -7   56.49    2.30
  -3  -7   7   58.79    2.30
  -3  -7   7   58.99    2.30
  -3   7   7   56.89    2.20
   2  -7  -7    1.50    0.60
  -2  -7   7    2.70    0.70
  -2  -7   7    1.70    0.70
  -2  -7   7    1.90    0.90
  -2   7   7    1.40    0.70
  -2   7   7    1.20    0.60
   1  -7  -7   27.70    1.60
  -1  -7   7   31.40    1.70
  -1  -7   7   30.20    1.70
  -1  -7   7   29.40    1.80
   1   7  -7   31.80    2.00
  -1   7   7   30.30    1.90
  -1   7   7   28.80    1.60
   0  -7  -7   27.40    1.50
   0  -7   7   27.40    1.70
   0  -7   7   29.00    1.70
   0   7   7   26.90    1.50
  -1  -7  -7   86.79    3.10
   1  -7   7   90.49    3.10
   1  -7   7   86.99    3.10
   1   7   7   86.19    3.00
  -2  -7  -7   27.40    1.60
   2  -7   7   30.80    1.70
   2  -7   7   33.00    1.90
   2   7   7   31.00    1.80
   3  -7   7   17.90    1.40
  -3  -7  -7   18.90    1.30
   3   7   7   20.30    1.70
   4  -7   7   22.00    1.50
  -4  -7  -7   20.90    1.40
  -4   7  -7   21.80    1.40
  -4   7  -7   20.40    1.20
   4   7   7   21.40    1.50
   5  -7   7   24.90    1.40
  -5  -7  -7   29.30    2.50
  -5   7  -7   28.40    1.30
   5   7   7   25.50    1.40
  -5   7  -7   23.80    1.30
   6  -7   7    1.30    0.60
  -6   7  -7    1.50    0.40
   6   7   7    1.90    0.50
  -6   7  -7    2.20    0.50
  -5  -8   7    8.20    1.00
  -5  -8   7    8.70    1.00
  -5   8   7    7.40    1.00
  -4  -8   7   53.39    2.00
  -4  -8   7   51.59    2.00
   4  -8  -7   53.19    2.10
  -4   8   7   53.39    1.90
  -4   8   7   50.99    1.90
  -3  -8   7  167.18    5.00
  -3  -8   7  175.68    5.10
   3  -8  -7  170.78    5.10
  -3  -8   7  171.98    5.00
  -3   8   7  175.48    4.90
  -3   8   7  165.88    5.00
  -2  -8   7   55.19    2.20
   2  -8  -7   55.99    2.20
  -2  -8   7   58.09    2.30
  -2   8   7   54.69    2.30
  -1  -8   7   17.80    1.60
  -1  -8   7   16.10    1.30
   1  -8  -7   14.80    1.20
  -1  -8   7   16.20    1.40
  -1   8   7   14.60    1.20
   0  -8  -7    0.90    0.50
   0  -8   7    0.80    0.70
   0  -8   7    0.30    0.60
   0   8   7    0.30    0.60
   0   8  -7    0.70    0.70
  -1  -8  -7   78.49    2.80
   1  -8   7   79.39    2.90
   1   8   7   81.49    2.80
  -1   8  -7   81.69    2.80
  -2  -8  -7    7.30    1.00
   2  -8   7    7.00    1.20
  -2   8  -7    5.10    1.10
   2   8   7    9.50    1.50
   3  -8   7    7.40    1.20
  -3  -8  -7    9.80    1.10
  -3   8  -7    8.10    1.00
   4  -8   7   30.00    1.50
  -4  -8  -7   32.40    1.60
  -4   8  -7   32.30    1.30
   5  -8   7   70.79    2.30
   5   8   7   65.09    2.30
  -5   8  -7   66.89    2.40
  -4   9   7  200.08    5.50
   3  -9  -7   65.89    2.50
  -3  -9   7   74.79    2.80
  -3   9   7   68.39    2.20
   2  -9  -7  139.59    4.20
  -2  -9   7  135.39    4.30
  -2  -9   7  144.79    4.10
  -2   9   7  136.79    4.30
  -1  -9   7   16.30    1.20
  -1  -9   7   14.90    1.50
   1  -9  -7   13.60    1.10
  -1   9   7   13.70    1.50
   0  -9   7   44.50    1.90
   0  -9   7   45.80    2.00
   0   9  -7   47.70    1.90
   0   9   7   49.10    1.80
  -1  -9  -7   31.50    1.50
   1  -9   7   33.70    1.80
  -1   9  -7   33.40    1.50
   1   9   7   29.10    1.50
  -2  -9  -7   54.49    2.00
  -2   9  -7   51.89    1.90
  -3  -9  -7    8.80    1.10
  -2  10   7    0.70    0.40
  -1  10   7   -0.20    0.40
   0  10   7    0.80    0.50
   9   0  -8    0.10    0.70
   8   0  -8  311.37    8.60
  -8   0   8  320.17    8.70
  -7   0   8    0.30    0.60
  -6   0   8 2138.79   55.59
  -5   0   8    0.20    0.50
  -5   0   8    0.20    0.90
  -4   0   8  249.18    7.60
  -4   0   8  242.88    6.90
  -3   0   8   -0.30    0.40
  -2   0   8 2309.77   59.79
   2   0  -8 2325.07   61.09
   1   0  -8   -0.30    0.80
   1   0  -8   -0.40    0.60
   0   0  -8  873.41   23.50
   1   0   8    0.40    0.70
  -1   0  -8    0.00    0.50
  -2   0  -8  479.15   13.80
   2   0   8  473.05   14.10
  -3   0  -8    0.50    1.00
   4   0   8   47.10    2.00
   4   0   8   46.60    2.30
   4   0   8   46.80    2.00
   5   0   8    0.20    0.70
   5   0   8    0.40    0.80
   5   0   8    0.00    0.70
   6   0   8  509.55   13.90
   6   0   8  515.35   13.90
   7   0   8   -0.60    0.60
   7   0   8    0.30    0.60
  -7   0  -8    0.30    1.00
   8   0   8    0.10    0.50
   8   0   8    0.50    0.50
   9   1  -8   70.09    2.20
   8  -1  -8   10.50    1.10
  -8  -1   8    8.70    1.10
  -8   1   8    8.90    1.40
  -7  -1   8   34.70    1.70
   7  -1  -8   33.30    1.80
  -7   1   8   35.10    1.70
  -6  -1   8   97.09    4.20
  -6  -1   8  126.49    3.80
  -6   1   8  130.19    3.80
  -6   1   8  116.29    3.90
  -5  -1   8  529.15   14.10
  -5  -1   8  533.15   14.20
  -5   1   8  529.85   14.10
  -5   1   8  511.05   14.10
  -4  -1   8   13.20    0.90
  -4  -1   8   14.00    1.60
  -4   1   8   12.50    0.90
  -4   1   8   12.90    1.70
  -3  -1   8  773.72   19.80
  -3   1   8  734.03   19.80
   2  -1  -8  297.77    9.60
  -2  -1   8  300.97    8.10
  -2   1   8  295.67    8.10
   2   1  -8  302.67    9.20
   1  -1  -8  110.39    4.50
   1  -1  -8  111.29    4.30
   1   1  -8  116.49    4.00
   1   1  -8  121.29    4.20
  -1   1   8  125.79    3.60
   0   1  -8  117.79    4.00
  -1  -1  -8   53.19    2.60
   1  -1   8   54.59    2.60
  -1   1  -8   52.49    2.40
   1   1   8   53.69    3.00
  -2  -1  -8  231.38    7.60
   2  -1   8  226.68    7.60
  -2   1  -8  236.88    7.30
   2   1   8  213.88    7.80
  -3  -1  -8   94.19    4.90
  -3   1  -8   99.29    4.70
   4  -1   8  233.18    6.40
   4  -1   8  218.48    6.60
   4  -1   8  224.18    6.40
   4   1   8  232.78    6.40
   4   1   8  218.08    6.40
   4   1   8  216.58    6.60
   5  -1   8    8.80    2.00
   5  -1   8    4.00    1.20
   5   1   8    8.40    1.50
   5   1   8    6.00    1.10
   5   1   8    4.70    1.20
   6  -1   8    1.60    0.70
   6  -1   8   -0.20    0.60
   6   1   8    0.60    0.70
   6   1   8    0.30    0.60
  -7  -1  -8   15.40    1.60
   7  -1   8   18.90    1.30
   7   1   8   16.10    1.50
   7   1   8   16.90    1.20
   8  -1   8   39.60    1.70
   8  -1   8   38.00    1.60
   8   1   8   39.50    1.60
   8   1   8   38.70    1.60
  -8   1  -8   37.60    1.50
   9   2  -8   26.60    1.10
  -8  -2   8    8.90    1.20
   7  -2  -8   59.09    2.50
  -7  -2   8   54.29    2.20
  -7   2   8   59.19    2.30
  -7   2   8   58.59    2.30
   6  -2  -8    4.80    1.10
  -6  -2   8    4.60    1.00
  -6  -2   8    5.00    1.10
  -6   2   8    4.80    0.80
  -6   2   8    4.30    1.00
  -5  -2   8  113.59    3.60
  -5  -2   8  119.69    3.70
  -5   2   8  110.09    3.60
  -4  -2   8   80.19    2.60
  -4  -2   8   77.59    2.80
  -4  -2   8   77.89    3.00
  -4   2   8   79.19    2.70
  -4   2   8   79.99    2.70
  -3  -2   8   43.20    1.90
   3   2  -8   46.00    4.70
  -3   2   8   52.99    1.80
  -2  -2   8  376.56   10.20
   2   2  -8  375.06   11.10
  -2   2   8  385.56   10.20
   1  -2  -8  108.89    4.60
   1  -2  -8  108.29    4.30
  -1  -2   8  100.29    3.20
   1   2  -8   98.39    3.60
  -1   2   8  102.19    3.10
   1   2  -8  105.69    3.60
   0  -2  -8  750.32   20.90
   0   2  -8  759.72   20.20
   0   2  -8  757.72   20.20
  -1  -2  -8   45.40    2.70
  -1   2  -8   48.50    2.20
  -2  -2  -8    6.40    2.20
   2  -2   8    6.70    2.60
  -2   2  -8    5.90    1.70
   3  -2   8  272.77    7.20
   3  -2   8  237.18    7.10
   3  -2   8  244.48    7.00
  -3   2  -8  250.87    8.70
   3   2   8  242.48    7.10
   4  -2   8   48.80    2.10
   4  -2   8   50.79    2.20
   4  -2   8   47.00    2.30
   4   2   8   49.80    2.10
   4   2   8   49.40    2.40
   5  -2   8    0.90    1.10
   5  -2   8   -0.50    0.70
   5  -2   8   -0.10    0.60
   5   2   8    0.30    0.50
   5   2   8    3.30    1.00
   5   2   8    0.40    1.40
   6  -2   8   85.69    2.90
   6   2   8   84.19    3.10
   6   2   8   82.69    2.90
   7  -2   8  211.88    6.10
   7  -2   8  206.48    6.20
   7   2   8  219.78    6.20
  -7   2  -8  215.48    6.00
   7   2   8  215.28    6.40
   8  -2   8    4.80    0.90
   8   2   8    5.60    1.20
   8   2   8    4.60    1.00
  -8   2  -8    4.00    0.70
  -8  -3   8    5.80    1.10
  -8   3   8    5.70    1.10
  -7  -3   8    6.10    0.90
  -7  -3   8    6.70    1.30
  -7   3   8    7.80    1.00
  -6  -3   8    1.50    0.60
  -6   3   8    2.80    0.70
  -6   3   8    2.20    0.60
  -5  -3   8  340.67    9.50
  -5  -3   8  333.27    9.40
  -5  -3   8  337.67    9.40
  -5   3   8  337.97    9.40
  -5   3   8  348.17    9.40
  -4  -3   8    9.10    1.50
  -4  -3   8   11.20    1.30
  -4  -3   8   12.80    1.00
  -4   3   8   11.70    1.20
  -4   3   8   11.90    1.00
  -3  -3   8  103.39    3.20
  -3  -3   8  100.29    3.40
  -3  -3   8  101.49    3.40
  -3   3   8  102.99    3.20
  -3   3   8   98.99    3.20
   2  -3  -8    4.50    1.60
  -2  -3   8    7.30    0.90
   2   3  -8    6.90    1.90
  -2   3   8    4.10    1.00
   1  -3  -8  112.69    5.00
  -1  -3   8  111.89    3.50
   1   3  -8  122.09    3.50
   0  -3  -8   41.90    3.00
  -1  -3  -8    1.40    0.60
  -1  -3  -8    1.90    1.00
  -1   3  -8    1.90    0.70
  -2  -3  -8   65.69    2.30
  -2  -3  -8   63.29    4.50
  -2   3  -8   70.09    3.40
  -3  -3  -8  383.16   10.40
   3  -3   8  396.86   10.50
   3  -3   8  385.16   10.50
   3  -3   8  381.36   10.50
   3   3   8  371.66   10.50
   4  -3   8   15.20    1.50
   4  -3   8   15.00    1.40
   4  -3   8   11.10    1.40
   4   3   8   13.10    1.30
   5  -3   8   41.50    1.90
   5  -3   8   38.20    1.90
   5  -3   8   40.90    2.00
   5   3   8   39.00    1.90
   6  -3   8   13.10    1.40
   6  -3   8   11.00    1.20
   6   3   8   11.30    1.10
  -6   3  -8    9.70    1.00
   7  -3   8    1.00    0.50
   7   3   8    0.30    0.50
  -7   3  -8    0.90    0.50
   8  -3   8    2.30    0.50
  -8   3  -8    2.80    0.40
   8   3   8    2.80    0.60
  -8   4   8   21.90    1.10
  -7  -4   8    4.70    0.90
  -7  -4   8    3.80    0.90
  -7   4   8    5.50    0.90
   7   4  -8    4.90    1.10
  -6  -4   8    0.30    0.50
  -6  -4   8    0.10    0.50
  -6   4   8    0.70    0.50
  -5  -4   8    4.90    0.90
  -5  -4   8    4.10    0.80
  -5  -4   8    4.00    0.80
  -5   4   8    6.60    1.10
  -4  -4   8    1.00    0.70
  -4  -4   8    1.50    0.50
  -4  -4   8    1.70    0.70
  -4   4   8    1.20    0.50
  -4   4   8    3.00    0.90
  -4   4   8    2.20    0.60
  -3  -4   8    2.20    0.70
  -3  -4   8    2.20    0.70
  -3  -4   8    1.30    0.70
  -3   4   8    2.30    0.60
  -3   4   8    1.50    0.80
  -2  -4   8    1.30    0.80
  -2  -4   8    0.10    0.50
  -2  -4   8   -0.10    0.70
  -2   4   8    1.10    0.70
  -2   4   8    0.90    0.60
   1  -4  -8  216.88    8.50
  -1  -4   8  204.88    6.10
  -1  -4   8  213.88    6.10
  -1  -4   8  216.68    6.00
  -1   4   8  218.28    6.20
  -1   4   8  207.78    6.00
   0  -4  -8   10.80    3.50
   0  -4   8    4.70    1.00
   0  -4   8    4.00    0.80
   0  -4  -8    5.40    0.80
   0   4   8    5.10    1.10
  -1  -4  -8  329.37    9.20
  -1  -4  -8  353.76   12.10
   1  -4   8  338.37    9.30
   1  -4   8  332.27    9.30
   1  -4   8  340.07    9.30
   1   4   8  322.77    9.20
  -2  -4  -8   21.00    1.30
   2  -4   8   21.90    1.50
   2  -4   8   24.90    1.50
   2  -4   8   20.20    1.60
   2   4   8   20.50    1.80
   2   4   8   17.40    2.00
   3  -4   8   55.29    2.20
   3  -4   8   53.99    2.30
  -3  -4  -8   50.99    2.10
   3  -4   8   53.19    2.20
   3   4   8   49.99    2.60
   3   4   8   54.69    2.30
   4  -4   8  167.48    5.20
   4  -4   8  177.58    5.20
   4  -4   8  171.28    5.20
  -4  -4  -8  164.88    5.10
   4   4   8  173.68    5.20
   5  -4   8    6.80    1.50
   5  -4   8    7.50    1.10
   5   4   8    5.90    1.10
  -5   4  -8    5.90    1.00
   6  -4   8    3.70    1.00
   6  -4   8    2.40    0.60
  -6   4  -8    3.60    0.90
   6   4   8    3.60    0.90
   7  -4   8   31.20    1.50
  -7   4  -8   31.80    1.30
   7   4   8   31.90    1.40
   8  -4   8    4.20    0.60
   8   4   8    4.60    0.60
  -8   4  -8    3.50    0.60
  -7  -5   8   28.30    1.40
   7   5  -8   29.50    1.40
  -7   5   8   29.60    1.20
  -6  -5   8    5.10    0.90
  -6  -5   8    2.70    0.60
  -6   5   8    4.10    0.80
  -5  -5   8   44.40    2.00
  -5  -5   8   46.80    2.00
  -5  -5   8   46.10    2.00
  -5   5   8   45.30    2.20
  -5   5   8   47.70    1.90
  -4  -5   8   68.89    2.70
  -4  -5   8   64.09    2.70
  -4  -5   8   66.99    2.50
  -4   5   8   71.29    2.60
  -4   5   8   65.19    2.50
  -3  -5   8  136.99    4.40
  -3  -5   8  147.99    4.40
  -3  -5   8  138.99    4.40
  -3   5   8  144.39    4.40
  -3   5   8  144.69    4.30
  -2  -5   8   18.80    1.40
  -2  -5   8   20.70    1.40
  -2  -5   8   19.30    1.30
  -2   5   8   19.10    1.40
  -2   5   8   20.10    1.40
  -1  -5   8   78.79    2.70
   1  -5  -8   79.19    2.80
  -1  -5   8   80.89    2.80
  -1  -5   8   79.09    2.80
  -1   5   8   80.29    2.80
  -1   5   8   79.59    2.80
   0  -5  -8   65.19    2.40
   0  -5   8   64.79    2.50
   0  -5   8   68.59    2.50
   0  -5   8   67.99    2.70
   0   5   8   66.49    2.60
   0   5   8   68.29    2.50
   1  -5   8  292.87    8.10
  -1  -5  -8  270.97    8.00
   1  -5   8  292.17    8.00
   1  -5   8  291.37    8.00
   1   5   8  293.67    8.00
   1   5   8  267.87    8.10
   2  -5   8   47.20    2.00
   2  -5   8   46.60    2.10
  -2  -5  -8   44.80    1.90
   2  -5   8   45.80    2.00
   2   5   8   47.30    2.20
   2   5   8   41.00    2.50
  -2   5  -8   43.50    2.30
   3  -5   8    3.10    0.90
  -3  -5  -8    3.00    0.80
   3  -5   8    3.00    0.70
   3  -5   8    3.50    0.70
   3   5   8    3.20    1.10
  -3   5  -8    3.60    0.80
   3   5   8    3.90    0.90
  -4  -5  -8  123.09    3.90
   4  -5   8  121.99    4.00
   4  -5   8  121.39    3.90
   4   5   8  125.29    3.90
  -4   5  -8  122.29    3.80
   5  -5   8   38.40    2.00
   5  -5   8   35.90    1.90
  -5   5  -8   37.40    1.60
   5   5   8   36.80    1.70
   6  -5   8   17.70    1.20
  -6   5  -8   20.90    1.10
   6   5   8   19.40    1.20
   7  -5   8   19.80    1.10
   7   5   8   21.60    1.10
  -7   5  -8   20.40    1.00
   7   6  -8    1.80    0.50
  -7   6   8    3.90    0.60
  -6  -6   8   18.50    1.20
   6  -6  -8   20.80    1.60
  -6   6   8   17.80    1.10
  -5  -6   8   29.20    1.50
   5  -6  -8   29.80    1.60
  -5   6   8   31.20    1.80
  -4  -6   8    9.60    1.20
   4  -6  -8    8.20    1.10
  -4  -6   8   10.20    1.10
  -4  -6   8   10.10    1.10
  -4   6   8    9.20    1.20
  -4   6   8    7.00    1.00
  -3  -6   8   41.90    1.90
  -3  -6   8   43.60    1.90
   3  -6  -8   42.40    1.90
  -3  -6   8   42.30    1.90
  -3   6   8   40.50    1.90
  -3   6   8   40.60    1.80
   2  -6  -8  459.95   12.60
  -2  -6   8  463.85   12.50
  -2  -6   8  455.05   12.50
  -2  -6   8  465.55   12.50
  -2   6   8  457.05   12.40
  -2   6   8  448.36   12.50
  -1  -6   8    0.40    0.70
   1  -6  -8    0.10    0.50
  -1  -6   8    0.40    0.60
  -1  -6   8    1.40    0.70
  -1   6   8    0.30    0.70
  -1   6   8   -0.20    0.50
   0  -6   8  151.08    4.60
   0  -6   8  149.59    4.50
   0  -6  -8  134.39    4.50
   0   6   8  148.49    4.60
   0   6   8  149.49    4.50
   1  -6   8   44.30    2.00
  -1  -6  -8   40.40    1.90
   1  -6   8   42.40    2.00
   1   6   8   41.10    1.90
   2  -6   8  615.04   16.20
   2  -6   8  613.74   16.30
  -2  -6  -8  583.04   16.20
   2   6   8  610.94   16.20
   3  -6   8   59.89    2.50
   3  -6   8   56.79    2.30
  -3  -6  -8   59.29    2.30
   3   6   8   59.19    2.50
  -3   6  -8   57.19    2.30
   3   6   8   56.69    3.10
   4  -6   8   27.20    1.50
  -4  -6  -8   24.50    1.60
   4  -6   8   25.00    1.80
   4   6   8   23.50    1.50
  -4   6  -8   26.70    1.40
   5  -6   8   27.20    1.50
   5   6   8   27.30    1.50
  -5   6  -8   27.50    1.40
   6  -6   8  104.99    3.20
   6   6   8  105.89    3.20
  -6   6  -8  107.09    3.10
  -6   6  -8  104.99    3.20
   7  -6   8    1.30    0.50
   7   6   8    0.70    0.40
  -7   6  -8    1.50    0.40
  -6  -7   8   -0.20    0.60
  -6   7   8    0.50    0.30
   6   7  -8    0.50    0.30
   5  -7  -8   18.00    1.50
  -5  -7   8   18.70    1.20
  -5  -7   8   18.20    1.20
  -5   7   8   16.80    1.00
  -5   7   8   18.60    1.30
   4  -7  -8   12.80    1.20
  -4  -7   8   10.50    1.10
  -4  -7   8   11.30    1.10
  -4  -7   8   11.60    1.10
  -4   7   8   12.50    1.00
  -4   7   8   11.70    1.10
  -3  -7   8    4.80    1.10
  -3  -7   8    5.90    1.00
   3  -7  -8    5.30    1.00
  -3  -7   8    4.60    1.20
  -3   7   8    3.70    0.70
  -3   7   8    5.20    1.00
  -2  -7   8   39.90    1.90
  -2  -7   8   41.20    1.90
   2  -7  -8   41.30    2.00
  -2  -7   8   41.10    1.90
  -2   7   8   40.10    1.90
  -2   7   8   39.90    1.90
   1  -7  -8   37.20    1.90
  -1  -7   8   41.00    1.90
  -1  -7   8   39.80    1.90
  -1  -7   8   37.60    2.00
   1   7  -8   43.10    2.80
  -1   7   8   38.30    1.80
  -1   7   8   40.30    2.00
   0  -7  -8    5.40    1.00
   0  -7   8    5.90    1.20
   0  -7   8    6.30    1.20
   0   7   8    5.00    1.10
   1  -7   8  190.68    5.60
  -1  -7  -8  178.68    5.60
   1  -7   8  194.98    5.60
   1   7   8  185.38    5.60
  -2  -7  -8   11.60    1.20
   2  -7   8   14.30    1.30
   2  -7   8   12.50    1.50
   2   7   8   15.90    1.40
  -3  -7  -8   60.39    2.30
   3  -7   8   53.99    2.20
  -4  -7  -8   19.10    1.40
   4  -7   8   18.10    1.30
  -4   7  -8   17.30    1.40
   4   7   8   18.10    1.50
   5  -7   8   33.10    1.50
  -5   7  -8   34.70    1.40
   5   7   8   33.40    1.50
  -5   7  -8   33.30    1.40
   6  -7   8   29.60    1.30
  -6   7  -8   29.10    1.20
   6   7   8   27.80    1.30
  -6   7  -8   29.40    1.30
  -5  -8   8    2.00    0.50
  -5   8   8    1.60    0.40
  -5   8   8    1.70    0.60
  -4  -8   8   87.89    2.80
  -4  -8   8   86.19    2.90
   4  -8  -8   87.79    3.00
  -4   8   8   89.29    2.70
  -4   8   8   87.39    2.80
  -3  -8   8   25.90    1.40
  -3  -8   8   27.80    1.40
  -3  -8   8   22.40    2.10
   3  -8  -8   25.20    1.40
  -3   8   8   24.80    1.40
  -3   8   8   25.10    1.40
  -2  -8   8    4.20    1.10
  -2  -8   8    6.00    1.40
   2  -8  -8    5.90    1.00
  -2  -8   8    5.20    1.00
  -2   8   8    6.70    1.40
  -2   8   8    5.60    1.00
   1  -8  -8    1.10    0.60
  -1   8   8    0.90    0.60
   0  -8  -8   27.50    1.80
   0   8  -8   27.40    2.10
   0   8   8   27.00    1.50
   1  -8   8   22.10    1.50
  -1  -8  -8   18.50    1.30
   1  -8   8   18.20    1.50
   1   8   8   19.50    1.40
  -1   8  -8   18.10    1.90
  -2  -8  -8   65.19    2.50
   2  -8   8   71.49    2.70
   2  -8   8   67.89    2.50
   2   8   8   69.09    2.50
  -2   8  -8   64.69    2.40
  -3  -8  -8   91.99    3.60
   3  -8   8   94.49    3.00
  -3   8  -8   93.59    3.00
  -4  -8  -8  105.49    3.50
   4  -8   8  108.59    3.30
  -4   8  -8  108.89    3.20
   5  -8   8   14.30    1.10
  -5   8  -8   13.30    0.80
  -4   9   8   -0.20    0.40
  -3  -9   8   26.90    1.50
  -3   9   8   26.60    1.40
   2  -9  -8   21.20    1.30
  -2  -9   8   21.50    1.20
  -2  -9   8   23.40    1.50
  -2   9   8   22.40    1.10
  -1  -9   8   71.69    2.50
   1  -9  -8   71.19    2.50
  -1  -9   8   71.99    2.40
  -1   9   8   69.29    2.40
   0  -9  -8   -0.80    0.50
   0  -9   8   -0.40    0.70
   0  -9   8   -1.50    0.60
   0   9   8    0.00    0.50
   0   9  -8   -1.00    0.70
  -1  -9  -8    1.70    0.60
   1  -9   8    1.60    0.70
   1   9   8    1.60    0.60
  -1   9  -8    2.40    0.50
  -2  -9  -8    0.20    0.60
   2  -9   8    0.80    0.80
  -2   9  -8    0.00    0.50
  -3   9  -8   73.89    2.40
  -4   9  -8   16.30    0.80
  -1  10   8   -0.20    0.40
   0  10   8   19.60    1.10
   8   0  -9    0.70    0.60
  -8   0   9    0.50    0.70
  -7   0   9    1.20    0.60
  -6   0   9    0.70    0.60
  -5   0   9 1268.37   33.60
  -5   0   9 1286.17   33.40
  -4   0   9    1.10    1.10
  -4   0   9    0.30    0.50
  -3   0   9  210.68    5.90
   2   0  -9   -0.60    1.30
  -2   0   9   -1.30    0.50
  -1   0   9 1000.60   25.40
   1   0  -9  949.01   26.50
   1   0  -9  964.90   26.30
   1   0   9  910.61   24.10
  -1   0  -9  833.22   23.80
  -2   0  -9   -0.50    0.80
   2   0   9   -2.20    1.60
   3   0   9   35.90    2.00
  -3   0  -9   30.80    3.40
   4   0   9    0.80    0.70
   4   0   9   -0.10    0.70
   4   0   9   -0.30    0.90
   4   0   9   -1.50    1.00
   5   0   9   68.39    2.70
   5   0   9   71.59    2.60
   5   0   9   72.39    2.70
   6   0   9    0.60    0.70
   6   0   9    0.10    0.60
   7   0   9  128.99    4.00
  -7   0  -9  130.89    3.90
   7   0   9  128.29    4.20
   8   0   9    0.00    0.50
   8   0   9    0.10    0.50
   8  -1  -9   13.10    1.30
  -8  -1   9   12.60    1.10
  -8   1   9   14.10    1.40
   7  -1  -9   95.99    4.20
  -7  -1   9  101.09    3.30
  -7   1   9   92.89    3.20
  -6  -1   9   81.49    2.90
  -6  -1   9   82.29    2.90
  -6   1   9   82.09    2.90
  -6   1   9   80.89    3.00
  -5  -1   9  414.06   11.40
  -5   1   9  418.26   11.30
  -5   1   9  416.96   11.40
  -4  -1   9   62.29    2.20
  -4  -1   9   59.89    2.40
  -4   1   9   57.99    2.50
  -4   1   9   61.49    2.20
  -3   1   9  305.47    8.30
  -2  -1   9  754.32   19.10
  -2   1   9  745.33   19.10
   2   1  -9  681.43   20.30
   1  -1  -9  294.37    9.90
   1  -1  -9  314.67    9.80
   1   1  -9  325.87    9.60
  -1   1   9  322.37    8.60
   1   1  -9  347.47    9.60
   0  -1  -9   14.50    1.70
   0   1  -9   13.00    1.50
  -1  -1  -9  934.01   25.70
  -1   1  -9  935.81   25.30
   2  -1   9   17.50    3.20
  -2  -1  -9   22.10    2.50
  -2   1  -9   23.20    2.30
   3  -1   9  521.35   14.10
   3  -1   9  504.65   14.00
  -3   1  -9  544.65   16.00
   3   1   9  533.75   14.10
   4  -1   9  262.67    7.60
   4  -1   9  262.37    7.60
   4  -1   9  278.97    7.60
   4  -1   9  277.67    7.60
   4   1   9  264.77    7.60
   4   1   9  259.97    7.70
   4   1   9  264.07    7.70
   4   1   9  277.47    7.60
   5  -1   9  590.04   15.70
   5  -1   9  588.04   15.70
   5  -1   9  580.24   15.70
   5   1   9  555.84   15.80
   5   1   9  590.24   15.70
   5   1   9  590.04   15.60
   6  -1   9    1.80    0.60
   6  -1   9    0.80    0.70
   6   1   9    1.00    0.60
   6   1   9    0.70    0.80
   7  -1   9  175.98    5.10
   7  -1   9  167.98    5.20
  -7  -1  -9  175.48    5.10
   7   1   9  181.88    5.20
  -7   1  -9  172.98    5.00
   7   1   9  172.08    5.10
   8  -1   9    1.00    0.50
  -8   1  -9   -0.70    0.50
   8   1   9    1.50    0.50
  -8  -2   9   31.10    1.60
  -7  -2   9    1.10    0.60
  -7   2   9    1.00    0.70
  -7   2   9    1.80    0.70
  -6  -2   9  247.08    7.00
  -6  -2   9  244.08    7.00
  -6   2   9  247.38    6.90
  -6   2   9  240.98    7.00
  -5  -2   9   21.30    1.30
  -5  -2   9   22.00    1.60
  -5   2   9   21.80    1.50
  -5   2   9   20.60    1.30
  -4  -2   9    4.10    0.90
  -4  -2   9    3.90    0.80
  -4  -2   9    3.00    1.20
  -4   2   9    2.70    0.70
  -4   2   9    2.80    0.80
  -3  -2   9   39.20    1.60
  -3  -2   9   38.30    1.90
  -3   2   9   38.70    1.60
  -3   2   9   35.10    1.90
  -2  -2   9  214.78    5.90
   2  -2  -9  199.58    7.60
   2   2  -9  219.28    7.10
   2   2  -9  201.18    7.30
  -2   2   9  221.78    5.90
   1  -2  -9   32.40    2.60
  -1  -2   9   32.80    1.50
   1   2  -9   37.30    2.10
   1   2  -9   34.40    2.40
  -1   2   9   33.90    1.40
   0  -2  -9   31.60    2.50
   0   2  -9   33.70    1.90
   0   2  -9   27.50    2.40
  -1  -2  -9  330.67   10.10
  -1  -2  -9  301.07    8.50
  -1   2  -9  308.97    9.20
  -2  -2  -9  646.34   18.70
   2  -2   9  611.84   18.10
  -2   2  -9  634.94   17.80
   3  -2   9   18.20    1.40
   3  -2   9   18.20    1.50
   3  -2   9   15.30    1.60
   3  -2   9   18.30    1.60
   3   2   9   11.40    1.80
   3   2   9   17.10    1.50
  -3   2  -9   18.60    4.10
   4  -2   9  271.77    7.80
   4  -2   9  285.77    7.90
   4  -2   9  278.77    7.90
   4  -2   9  277.17    7.80
   4   2   9  273.37    7.80
   4   2   9  281.67    7.90
   5  -2   9  175.48    5.40
   5  -2   9  182.58    5.40
   5  -2   9  176.28    5.30
   5   2   9  178.58    5.40
   5   2   9  170.48    5.30
   6  -2   9  151.98    4.60
   6  -2   9  145.59    4.40
   6   2   9  140.39    4.40
   6   2   9  143.09    4.60
   7  -2   9    3.00    0.70
   7  -2   9    3.60    0.90
   7   2   9    3.90    0.90
  -7   2  -9    3.90    0.90
   7   2   9    5.40    1.40
   8  -2   9   25.50    1.30
  -8   2  -9   22.90    1.10
   8   2   9   22.30    1.10
  -8  -3   9   11.10    1.20
  -7  -3   9    6.70    0.90
  -7  -3   9    5.30    1.00
  -7   3   9    5.40    1.00
  -6  -3   9   29.00    1.60
  -6  -3   9   30.20    1.60
  -6   3   9   28.10    1.50
  -6   3   9   27.90    1.60
  -5  -3   9   21.00    1.70
  -5  -3   9   18.20    1.30
  -5  -3   9   18.40    1.40
  -5   3   9   20.60    1.40
  -5   3   9   16.80    1.20
  -4  -3   9   33.00    1.90
  -4  -3   9   33.20    1.60
  -4  -3   9   32.90    1.80
  -4   3   9   32.50    1.60
  -4   3   9   34.30    1.70
  -3  -3   9   19.50    1.50
  -3  -3   9   17.60    1.10
  -3  -3   9   18.60    1.50
  -3   3   9   19.00    1.20
  -3   3   9   18.00    1.40
  -3   3   9   16.90    2.00
  -2  -3   9   88.29    3.10
  -2  -3   9   93.89    3.20
  -2  -3   9   89.99    2.90
  -2   3   9   85.79    3.00
  -2   3   9   90.79    2.90
   1  -3  -9   11.60    2.10
  -1  -3   9   15.30    1.30
   0  -3  -9   42.50    3.40
  -1  -3  -9   23.30    3.00
  -1  -3  -9   22.00    1.30
   2  -3   9   19.20    1.40
   2  -3   9   15.70    1.50
  -2  -3  -9   14.50    1.30
   2  -3   9   15.30    1.40
   3  -3   9   39.10    1.90
   3  -3   9   39.90    2.00
   3  -3   9   40.90    1.90
   3  -3   9   41.80    1.90
   3   3   9   39.30    2.00
   3   3   9   36.00    2.20
   3   3   9   44.50    2.30
   4  -3   9   76.79    2.70
   4  -3   9   76.69    2.90
   4   3   9   73.29    3.10
   5  -3   9    2.40    0.80
   5  -3   9    2.10    0.70
   5  -3   9    3.40    0.80
   5   3   9    2.20    0.60
   6  -3   9    9.70    1.10
   6  -3   9   11.10    1.30
   6   3   9    8.70    1.10
   7  -3   9    0.70    0.60
   7  -3   9    0.70    0.70
   7   3   9    0.60    0.50
  -7   3  -9    0.30    0.60
   8  -3   9   36.70    1.40
   8   3   9   35.30    1.50
  -8   4   9    9.60    1.00
  -7  -4   9   13.70    1.30
  -7  -4   9   13.30    1.00
   7   4  -9   14.70    1.40
  -7   4   9   14.40    1.00
  -6  -4   9   37.70    1.70
  -6  -4   9   37.00    1.80
  -6   4   9   35.30    1.60
  -5  -4   9  104.09    3.50
  -5  -4   9  108.79    3.50
  -5  -4   9  101.99    3.40
  -5   4   9  103.99    3.50
  -4  -4   9   98.49    3.30
  -4  -4   9   95.09    3.30
  -4  -4   9   97.99    3.20
  -4   4   9   93.59    3.20
  -4   4   9   99.29    3.20
  -4   4   9   96.09    3.40
  -3  -4   9   29.80    1.60
  -3  -4   9   26.40    1.40
  -3  -4   9   27.60    1.60
  -3   4   9   26.40    1.50
  -3   4   9   26.70    1.70
  -2  -4   9  119.39    3.80
  -2  -4   9  121.49    3.80
  -2  -4   9  125.59    3.70
  -2   4   9  118.89    3.70
  -2   4   9  118.79    3.80
  -1  -4   9  108.39    3.50
  -1  -4   9  110.39    3.50
  -1  -4   9  107.79    3.40
  -1   4   9  106.09    3.50
  -1   4   9  112.39    3.50
   0  -4   9  142.39    4.30
   0  -4   9  143.49    4.30
   0  -4   9  135.29    4.40
   0  -4  -9  137.39    4.20
   0   4   9  134.79    4.20
   0   4   9  135.89    4.20
  -1  -4  -9   33.10    1.50
   1  -4   9   31.90    1.70
   1  -4   9   33.90    1.80
   1  -4   9   31.50    1.80
   1   4   9   32.10    1.80
  -2  -4  -9   33.80    1.60
   2  -4   9   34.30    1.80
   2  -4   9   33.90    1.70
   2  -4   9   33.50    1.70
   2   4   9   27.70    2.20
   2   4   9   32.50    2.30
   2   4   9   33.30    1.90
  -3  -4  -9    7.10    1.30
   3  -4   9    7.40    1.20
   3  -4   9    5.30    1.10
   3  -4   9    5.60    1.10
   3   4   9    6.00    1.40
   3   4   9    6.80    1.10
   4  -4   9   45.60    2.00
   4  -4   9   47.30    2.10
   4  -4   9   47.70    2.10
   4   4   9   42.50    2.00
   5  -4   9    0.80    0.60
   5  -4   9    0.70    0.70
   5  -4   9    1.30    0.60
   5   4   9    1.30    0.60
  -5   4  -9    1.30    0.50
   6  -4   9   18.10    1.60
   6  -4   9   21.80    1.70
   7  -4   9    8.60    0.90
  -7   4  -9    7.70    1.10
   7   4   9    9.10    0.90
   8   4   9  126.59    3.60
  -8   4  -9  125.89    3.50
  -7  -5   9    1.50    0.60
   7   5  -9    1.20    0.60
  -7   5   9    1.60    0.40
  -6  -5   9    0.00    0.50
  -6  -5   9   -0.30    0.40
  -6   5   9   -0.60    0.40
  -5  -5   9   43.40    1.90
  -5  -5   9   41.30    1.80
  -5  -5   9   41.60    1.90
  -5   5   9   41.20    1.80
  -4  -5   9   50.79    2.10
  -4  -5   9   49.99    2.10
  -4  -5   9   51.69    2.10
  -4   5   9   51.09    2.30
  -4   5   9   47.40    2.00
  -3  -5   9   19.80    1.50
  -3  -5   9   22.70    1.40
  -3  -5   9   22.70    1.50
  -3   5   9   21.40    1.40
  -3   5   9   21.60    1.50
  -2  -5   9   18.80    2.10
  -2  -5   9   16.90    2.20
  -2  -5   9   20.00    1.30
  -2   5   9   20.50    1.40
  -2   5   9   21.90    1.50
  -1  -5   9  365.66   10.10
   1  -5  -9  361.46   10.20
  -1  -5   9  368.06   10.10
  -1  -5   9  380.06   10.10
  -1   5   9  376.66   10.10
  -1   5   9  354.56   10.10
   0  -5   9   14.30    1.30
   0  -5  -9   11.40    1.00
   0  -5   9   14.90    1.30
   0  -5   9   12.80    1.70
   0   5   9   13.40    1.30
   0   5   9   16.50    1.50
   1  -5   9    3.00    0.80
   1  -5   9    3.20    0.70
   1  -5   9    1.50    0.70
  -1  -5  -9    4.80    1.00
   1   5   9    2.20    0.70
   1   5   9    3.30    1.00
   2  -5   9  181.88    5.40
   2  -5   9  175.38    5.40
   2  -5   9  178.58    5.50
  -2  -5  -9  183.78    5.30
   2   5   9  183.88    5.40
  -3  -5  -9  142.99    4.50
   3  -5   9  144.49    4.60
   3  -5   9  147.39    4.50
   3  -5   9  146.09    4.50
  -3   5  -9  145.09    4.40
   3   5   9  145.49    4.60
   3   5   9  149.69    4.60
  -4  -5  -9    5.70    1.10
   4  -5   9    4.40    0.80
   4  -5   9    3.10    0.90
   4  -5   9    2.70    0.70
   4   5   9    2.20    0.70
  -4   5  -9    3.30    0.60
   5  -5   9    1.80    0.80
   5  -5   9   -0.50    0.50
  -5   5  -9   -0.20    0.50
   5   5   9    0.70    0.60
   6  -5   9  125.89    3.90
   6   5   9  128.89    3.90
  -6   5  -9  125.19    3.70
   7  -5   9    8.40    0.80
  -7   5  -9    7.10    0.70
   7   5   9    8.00    0.80
  -7   6   9   79.89    2.40
   7   6  -9   80.49    2.40
   6  -6  -9   97.19    3.30
  -6  -6   9   99.59    3.10
  -6  -6   9   96.99    3.10
  -6   6   9   95.59    3.00
   5  -6  -9   19.80    1.40
  -5  -6   9   21.20    1.30
  -5  -6   9   20.80    1.30
  -5   6   9   19.30    1.60
  -5   6   9   19.50    1.20
  -4  -6   9   19.30    1.30
  -4  -6   9   19.70    1.40
  -4  -6   9   19.40    1.30
   4  -6  -9   18.10    1.40
  -4   6   9   19.40    1.20
  -4   6   9   20.00    1.40
  -3  -6   9   17.40    1.30
  -3  -6   9   17.90    1.30
   3  -6  -9   19.40    1.40
  -3  -6   9   18.90    1.40
  -3   6   9   17.20    1.40
  -3   6   9   17.70    1.20
  -2  -6   9  189.38    5.60
   2  -6  -9  190.98    5.70
  -2  -6   9  194.38    5.60
  -2  -6   9  196.38    5.90
  -2   6   9  180.68    5.50
  -2   6   9  184.88    5.60
  -1  -6   9    1.20    0.90
  -1  -6   9    0.80    0.70
  -1  -6   9    0.80    0.60
   1  -6  -9    0.50    0.60
  -1   6   9    1.20    0.70
  -1   6   9    1.30    0.70
   0  -6  -9  100.99    3.60
   0  -6   9  109.89    3.50
   0  -6   9  104.19    3.50
   0   6   9  102.29    3.40
   0   6   9  101.39    3.50
   1  -6   9  133.29    4.10
   1  -6   9  133.59    4.20
  -1  -6  -9  125.59    4.10
   1   6   9  132.39    4.20
   2  -6   9  664.63   17.80
   2  -6   9  664.03   17.90
  -2  -6  -9  677.43   17.80
   2   6   9  662.23   17.80
   3  -6   9  519.45   14.00
   3  -6   9  516.85   14.20
  -3  -6  -9  522.25   14.10
   3   6   9  533.05   14.10
   3   6   9  524.75   14.10
  -3   6  -9  511.25   13.90
  -4  -6  -9  112.49    3.70
   4  -6   9  105.29    3.50
   4  -6   9  107.49    3.60
  -4   6  -9  107.29    3.40
   4   6   9  112.09    3.50
   5  -6   9   45.70    1.80
   5   6   9   43.20    1.90
  -5   6  -9   46.00    1.70
   6  -6   9   51.99    1.90
  -6   6  -9   51.09    1.80
  -6   6  -9   50.99    1.80
   6   6   9   53.99    1.90
   7  -6   9   16.00    0.90
   7   6   9   14.90    0.90
  -7   6  -9   15.70    0.80
  -6  -7   9   17.60    0.90
   6   7  -9   17.40    0.90
  -6   7   9   14.50    1.00
   5  -7  -9   44.60    2.00
  -5  -7   9   46.60    1.90
  -5  -7   9   47.90    1.80
  -5   7   9   46.90    1.70
  -5   7   9   47.40    1.90
  -4  -7   9   53.79    2.10
  -4  -7   9   60.69    2.20
   4  -7  -9   57.39    2.30
  -4  -7   9   57.69    2.10
  -4   7   9   57.19    2.20
  -4   7   9   58.99    2.10
  -3  -7   9  701.23   18.90
  -3  -7   9  692.83   18.90
   3  -7  -9  732.03   19.10
  -3  -7   9  731.73   19.00
  -3   7   9  706.23   18.90
  -3   7   9  706.53   18.80
  -2  -7   9   63.39    2.40
  -2  -7   9   62.49    2.50
  -2  -7   9   60.79    2.40
   2  -7  -9   58.69    2.40
  -2   7   9   60.69    2.30
  -2   7   9   63.19    2.40
  -1  -7   9  555.14   14.90
  -1  -7   9  553.74   14.90
   1  -7  -9  563.94   15.10
  -1  -7   9  532.05   14.90
  -1   7   9  548.45   14.80
  -1   7   9  566.14   14.90
   0  -7  -9   21.30    1.40
   0  -7   9   22.30    1.50
   0  -7   9   25.70    1.50
   0   7   9   23.20    1.50
   1  -7   9  260.27    7.30
  -1  -7  -9  240.78    7.40
   1  -7   9  261.67    7.30
   1   7   9  252.97    7.20
  -2  -7  -9    0.40    0.60
   2  -7   9    0.50    0.60
   2  -7   9    1.40    0.70
   2   7   9    0.80    0.70
   3  -7   9  104.89    3.40
  -3  -7  -9  101.29    3.30
   3  -7   9   96.39    3.30
   4  -7   9    0.50    0.60
  -4  -7  -9    0.90    0.90
  -4   7  -9    0.50    0.70
   4   7   9    0.70    0.80
   5  -7   9  175.88    5.10
  -5   7  -9  178.48    4.90
  -5   7  -9  174.28    5.30
   5   7   9  180.18    5.00
   6  -7   9    6.70    0.80
  -6   7  -9    7.70    0.90
   6   7   9    7.20    1.00
  -6   7  -9    8.80    1.10
  -5  -8   9   30.80    1.30
  -5   8   9   28.40    1.20
   4  -8  -9   16.40    1.30
  -4  -8   9   15.20    1.10
  -4  -8   9   15.30    1.30
  -4   8   9   16.20    1.00
  -4   8   9   16.20    1.00
  -3  -8   9   56.09    2.10
   3  -8  -9   58.79    3.20
  -3  -8   9   53.79    2.30
  -3  -8   9   54.99    2.10
  -3   8   9   56.19    2.10
  -3   8   9   56.99    2.00
  -2  -8   9    2.70    0.70
   2  -8  -9    3.00    0.70
  -2  -8   9    2.60    1.10
  -2  -8   9    4.30    0.90
  -2   8   9    2.60    0.80
  -2   8   9    3.00    0.60
  -1  -8   9   37.00    1.70
   1  -8  -9   37.10    1.70
  -1  -8   9   38.10    1.80
  -1   8   9   35.20    1.70
   0  -8   9   30.80    1.60
   0  -8   9   31.20    1.60
   0  -8  -9   29.40    1.50
   0   8  -9   27.50    1.60
   0   8   9   30.00    1.50
   1  -8   9    7.60    1.10
   1  -8   9    7.80    1.20
  -1  -8  -9    7.00    1.00
  -1   8  -9    6.50    1.00
   1   8   9    6.90    1.10
   2  -8   9   44.90    2.00
  -2  -8  -9   46.30    1.90
   2  -8   9   42.80    1.80
   2   8   9   44.90    2.00
  -2   8  -9   43.20    1.90
  -3  -8  -9  114.99    3.60
   3  -8   9  110.99    3.40
  -3   8  -9  109.39    3.40
   4  -8   9   42.00    1.60
  -4   8  -9   43.00    1.60
   5  -8   9    0.30    0.60
  -5   8  -9    0.60    0.40
  -3  -9   9   13.00    1.10
  -3   9   9   10.30    1.00
   2  -9  -9    0.30    0.60
  -2  -9   9    0.00    0.50
  -2   9   9    0.40    0.40
  -1  -9   9    0.50    0.50
  -1  -9   9    1.50    0.70
   1  -9  -9    1.00    0.60
  -1   9   9    0.90    0.40
   0  -9  -9   25.60    1.30
   0  -9   9   23.60    1.30
   0  -9   9   25.90    1.30
   0   9   9   23.60    1.20
  -1  -9  -9   20.10    1.20
   1  -9   9   19.60    1.30
  -1   9  -9   21.70    1.10
   1   9   9   20.50    1.20
   2  -9   9    9.30    1.10
  -2  -9  -9   11.00    1.10
  -2   9  -9   10.20    0.80
  -3   9  -9    8.40    0.70
  -8   0  10   74.09    2.60
   8   0 -10   74.99    2.50
  -7   0  10    0.10    0.60
  -6   0  10    1.90    0.60
  -5   0  10   -1.80    1.20
  -5   0  10   -0.10    0.40
  -4   0  10  119.59    3.70
  -4   0  10  116.29    4.00
  -3   0  10    0.60    0.50
  -2   0  10   69.29    2.30
   2   0 -10   66.59    3.80
  -1   0  10   -0.50    0.60
   1   0 -10   -0.20    0.80
   1   0 -10   -1.80    1.10
   0   0 -10  214.48    7.10
  -1   0 -10   -0.90    0.90
  -2   0 -10 1456.65   39.60
   3   0  10    0.00    0.70
   3   0  10   -0.50    0.80
   3   0  10   -0.20    0.70
   4   0  10 1234.48   31.50
   4   0  10 1222.38   31.50
   4   0  10 1188.68   31.50
   4   0  10 1166.08   31.40
   5   0  10   -0.10    0.70
   5   0  10    1.30    0.80
   5   0  10    0.50    1.00
   5   0  10   -1.00    0.60
   6   0  10    5.40    1.10
   6   0  10    8.50    1.30
   7   0  10   -0.20    0.50
   7   0  10    0.30    0.60
  -7   0 -10    0.10    0.50
   8   0  10  104.19    3.10
   8   0  10   98.49    3.20
  -8  -1  10   45.50    1.90
   8   1 -10   47.80    1.80
  -8   1  10   49.70    2.00
   7  -1 -10   74.29    2.80
  -7  -1  10   71.49    2.60
  -7   1  10   74.89    2.70
  -6  -1  10   14.30    1.30
  -6  -1  10   12.60    1.10
  -6   1  10   12.30    1.10
  -6   1  10   14.20    1.60
  -5  -1  10    5.00    0.90
  -5  -1  10    5.00    0.90
  -5   1  10    4.50    0.90
  -5   1  10    9.10    1.50
  -4  -1  10    9.60    0.90
  -4  -1  10   12.50    1.50
  -4   1  10   10.90    1.00
  -4   1  10   12.80    1.60
  -3  -1  10  234.38    6.50
  -3   1  10  230.28    6.50
  -2  -1  10   82.69    2.60
   2  -1 -10   81.69    4.30
   2   1 -10   82.79    4.00
   2   1 -10   71.69    4.70
  -2   1  10   80.99    2.60
  -1  -1  10   10.30    1.10
   1  -1 -10    9.90    2.10
  -1   1  10   10.40    0.90
   1   1 -10   10.30    1.90
   1   1 -10   13.60    2.50
   0  -1 -10    5.00    1.80
   0   1 -10    4.20    1.30
   0   1 -10    6.80    1.70
  -1  -1 -10 1000.30   27.80
  -1   1 -10 1008.60   27.30
  -2  -1 -10 1193.28   33.80
  -2   1 -10 1257.97   33.50
   3  -1  10    6.40    1.10
   3  -1  10    5.50    1.40
   3  -1  10    7.10    1.30
   3  -1  10    7.10    1.20
   3   1  10    5.60    1.00
   3   1  10    4.60    0.80
   3   1  10    6.20    1.30
  -3   1 -10    5.40    3.50
   4  -1  10   13.00    1.60
   4  -1  10   13.90    1.50
   4  -1  10   10.40    1.20
   4  -1  10   12.20    1.30
   4   1  10   10.30    1.50
   4   1  10   10.80    1.30
   4   1  10   13.70    1.80
   5  -1  10  842.22   21.80
   5  -1  10  789.22   21.80
   5  -1  10  838.92   21.80
   5   1  10  826.52   21.80
   5   1  10  791.72   21.80
   5   1  10  842.72   21.80
   6  -1  10  373.66   10.00
   6  -1  10  357.76    9.90
   6   1  10  352.26   10.00
   6   1  10  358.96   10.00
   7  -1  10   48.40    2.00
  -7  -1 -10   47.70    2.00
   7  -1  10   48.90    2.00
  -7   1 -10   50.89    1.90
   7   1  10   49.20    2.10
   7   1  10   47.40    1.90
   8  -1  10   56.49    1.90
   8  -1  10   55.09    1.90
  -8   1 -10   54.09    1.80
   8   1  10   54.09    1.80
   8   1  10   53.69    2.10
  -8  -2  10    1.90    0.70
  -7  -2  10   38.60    1.70
  -7   2  10   37.60    1.80
  -7   2  10   40.30    1.80
  -6  -2  10   26.70    2.40
  -6  -2  10   24.40    1.50
  -6   2  10   23.80    1.50
  -6   2  10   31.70    1.60
  -5  -2  10  317.87    8.80
  -5  -2  10  309.47    8.80
  -5   2  10  312.17    8.80
  -5   2  10  312.67    8.70
  -4  -2  10   67.49    3.20
  -4  -2  10   67.19    2.60
  -4  -2  10   65.59    2.70
  -4   2  10   70.69    2.50
  -4   2  10   66.79    2.40
  -3  -2  10    5.70    0.80
  -3  -2  10    2.70    1.20
  -3  -2  10    7.40    1.40
  -3   2  10    5.00    0.80
  -3   2  10    4.40    0.80
   2  -2 -10  222.68    8.70
  -2  -2  10  205.78    5.80
   2   2 -10  211.48    7.10
  -2   2  10  185.08    6.10
   2   2 -10  202.08    7.70
   1  -2 -10  192.08    7.20
  -1  -2  10  183.38    5.30
   1   2 -10  190.38    6.30
   1   2 -10  182.18    6.50
  -1   2  10  198.58    5.40
   0  -2 -10   13.60    2.50
   0   2 -10   15.50    1.80
   0   2 -10   14.60    2.30
  -1  -2 -10   33.20    1.70
  -1  -2 -10   36.30    3.10
  -1   2 -10   33.90    2.50
   2  -2  10   22.40    1.60
   2  -2  10   21.80    1.50
  -2   2 -10   16.60    3.10
   3  -2  10    6.90    1.30
   3  -2  10    5.20    1.40
   3  -2  10    5.50    1.30
   3  -2  10    4.80    1.20
   3   2  10    2.10    0.70
   3   2  10    3.70    1.00
   3   2  10    2.80    0.90
   4  -2  10    2.80    0.80
   4  -2  10    2.80    0.80
   4  -2  10    3.00    0.70
   4  -2  10    3.80    0.80
   4   2  10    2.90    1.00
   4   2  10    3.40    1.00
   4   2  10    1.40    0.70
   5  -2  10  495.05   13.60
   5  -2  10  499.65   13.70
   5  -2  10  521.85   13.70
   5   2  10  508.05   13.60
   5   2  10  490.65   13.80
   6  -2  10   10.90    1.70
   6  -2  10   12.20    1.30
   6  -2  10   11.30    1.20
   6   2  10    8.90    1.10
   7  -2  10    0.80    0.50
   7  -2  10    0.00    0.60
  -7   2 -10    0.80    0.50
   7   2  10    1.10    0.50
   8  -2  10    0.20    0.60
  -8   2 -10    0.30    0.40
   8   2  10    0.40    0.40
  -7  -3  10   75.69    2.60
  -7   3  10   77.19    2.50
  -6  -3  10    0.70    0.50
  -6  -3  10    0.40    0.60
  -6   3  10    0.30    0.60
  -6   3  10    0.20    0.60
  -5  -3  10   42.50    2.00
  -5  -3  10   43.30    2.20
  -5   3  10   41.90    1.80
  -4  -3  10   24.90    1.60
  -4  -3  10   25.00    1.40
  -4  -3  10   27.80    1.80
  -4   3  10   26.30    1.40
  -4   3  10   27.30    1.50
  -3  -3  10   21.20    1.70
  -3  -3  10   23.20    1.30
  -3  -3  10   23.20    1.60
  -3   3  10   22.80    1.30
  -3   3  10   21.10    1.40
  -3   3  10   24.80    2.00
  -2  -3  10   77.69    2.80
  -2  -3  10   77.49    2.80
  -2  -3  10   82.39    2.70
  -2   3  10   75.09    2.70
  -2   3  10   76.49    2.90
  -2   3  10   78.99    2.60
  -1  -3  10  629.64   17.50
  -1  -3  10  678.23   17.60
  -1  -3  10  678.83   17.40
  -1   3  10  659.03   17.50
  -1   3  10  658.53   17.50
   0  -3 -10   12.90    4.60
   0  -3  10   13.30    1.50
   0   3  10   12.80    1.30
   1  -3  10  606.24   16.20
   1  -3  10  593.44   16.20
  -1  -3 -10  608.04   16.10
   1  -3  10  608.64   16.20
   1   3  10  616.54   16.20
   2  -3  10    1.90    1.00
  -2  -3 -10    5.30    0.90
   2  -3  10    3.10    0.80
   2  -3  10    3.40    0.80
   2  -3  10    4.10    0.80
   2   3  10    4.50    0.90
   2   3  10    3.00    1.10
   2   3  10    3.60    0.90
   3  -3  10  109.19    3.50
   3  -3  10  104.89    3.50
   3  -3  10  107.29    3.50
   3  -3  10  105.99    3.60
   3   3  10  107.59    3.50
   3   3  10  110.49    3.60
   3   3  10  105.89    3.60
   4  -3  10   38.40    1.80
   4  -3  10   37.60    1.80
   4  -3  10   39.10    1.90
   4   3  10   29.70    2.70
   4   3  10   34.70    2.30
   4   3  10   36.80    1.80
   5  -3  10  102.69    3.40
   5  -3  10  102.59    3.50
   5  -3  10  103.69    3.50
   5   3  10  101.59    3.50
   6  -3  10    0.00    0.50
   6  -3  10    0.00    0.60
  -6   3 -10   -0.20    0.40
   6   3  10    0.30    0.50
   7  -3  10   52.59    2.00
   7  -3  10   53.69    2.00
  -7   3 -10   52.29    1.90
   7   3  10   55.99    2.00
   8  -3  10    0.30    0.40
  -8   3 -10   -0.30    0.30
   8   3  10    0.30    0.40
  -7  -4  10   19.50    1.30
  -7  -4  10   18.40    1.10
  -7   4  10   18.80    1.10
  -6  -4  10    2.80    0.60
  -6   4  10    2.30    0.80
  -5  -4  10   98.29    3.20
  -5  -4  10   92.59    3.40
  -5  -4  10   94.49    3.20
  -5   4  10   92.39    3.10
  -4  -4  10   94.19    3.20
  -4  -4  10   97.69    3.30
  -4  -4  10   89.79    3.20
  -4   4  10   92.59    3.20
  -4   4  10   94.69    3.10
  -4   4  10   98.29    3.40
  -3  -4  10   95.39    3.10
  -3  -4  10   91.19    3.20
  -3   4  10   95.19    3.30
  -2  -4  10   45.00    2.00
  -2  -4  10   40.60    2.00
  -2  -4  10   44.20    1.90
  -2   4  10   44.00    1.90
  -2   4  10   45.50    2.00
  -1  -4  10    7.60    1.20
  -1  -4  10    8.10    1.20
  -1  -4  10    6.00    1.20
  -1   4  10    5.50    1.20
  -1   4  10    5.60    0.80
   0  -4 -10   -0.60    0.50
   0  -4  10    1.40    0.90
   0  -4  10    0.40    0.70
   0  -4  10   -0.30    0.70
   0   4  10    0.20    0.60
   0   4  10    1.60    0.70
   1  -4  10   36.80    1.80
   1  -4  10   35.80    1.90
   1  -4  10   39.90    1.80
  -1  -4 -10   36.70    1.70
   1   4  10   36.60    1.90
   1   4  10   36.80    1.80
  -2  -4 -10  126.19    3.80
   2  -4  10  119.49    3.90
   2  -4  10  122.59    3.90
   2  -4  10  124.69    3.90
   2   4  10  121.49    4.10
   2   4  10  123.49    4.00
   2   4  10  122.99    4.00
   3  -4  10   19.00    1.40
   3  -4  10   16.50    1.40
  -3  -4 -10   16.70    1.50
   3  -4  10   17.80    1.40
   3   4  10   16.60    1.70
   3   4  10   15.70    2.10
   3   4  10   15.90    1.70
   4  -4  10   22.00    1.50
   4  -4  10   22.20    1.50
   4  -4  10   21.00    1.40
   4   4  10   22.30    1.50
   5  -4  10    0.80    0.70
   5  -4  10    0.50    0.60
   5  -4  10    0.70    0.60
   5   4  10    0.60    0.50
  -5   4 -10    0.60    0.50
   6  -4  10   16.00    1.40
   6  -4  10   16.50    1.20
   6   4  10   15.30    1.20
  -6   4 -10   16.70    1.10
   7  -4  10    0.40    0.40
   7   4  10    0.30    0.40
  -7   4 -10    0.30    0.40
  -7  -5  10   38.30    1.70
  -7   5  10   37.50    1.40
   7   5 -10   36.80    2.00
  -6  -5  10   10.60    1.00
  -6  -5  10   11.30    1.10
  -6   5  10   10.60    1.00
  -5  -5  10   21.80    1.40
  -5  -5  10   23.60    1.40
  -5  -5  10   22.80    1.40
  -5   5  10   23.20    1.30
  -4  -5  10   13.70    1.20
  -4  -5  10   13.20    1.20
  -4  -5  10   12.20    1.30
  -4   5  10   14.20    1.70
  -4   5  10   12.00    1.40
  -3  -5  10  141.99    4.90
  -3  -5  10  136.49    4.30
  -3  -5  10  140.99    4.30
  -3   5  10  138.49    4.40
  -3   5  10  140.89    4.30
  -2  -5  10   11.00    1.30
  -2  -5  10   10.60    1.20
  -2  -5  10   13.00    1.20
  -2   5  10    9.30    1.30
  -2   5  10   11.10    1.20
  -1  -5  10   15.40    2.00
  -1  -5  10   19.00    2.10
  -1  -5  10   20.80    1.60
   1  -5 -10   21.50    1.30
  -1   5  10   20.20    1.90
  -1   5  10   19.60    1.40
   0  -5  10   13.10    1.30
   0  -5  10   13.40    1.30
   0  -5  10   12.30    1.60
   0  -5 -10   12.70    1.20
   0   5  10   12.60    1.50
   0   5  10   13.80    1.30
  -1  -5 -10  144.09    4.20
   1  -5  10  130.59    4.40
   1  -5  10  119.79    4.50
   1   5  10  134.19    4.20
   1   5  10  137.79    4.20
  -2  -5 -10    0.80    0.60
   2  -5  10    1.10    0.60
   2  -5  10    0.10    0.60
   2  -5  10    1.70    0.70
   2   5  10    1.20    0.80
   2   5  10    1.00    1.10
   3  -5  10    6.90    1.20
   3  -5  10    6.90    1.20
  -3  -5 -10    7.50    1.30
   3  -5  10    5.50    1.10
   3   5  10    5.80    1.00
  -3   5 -10    6.80    1.30
   3   5  10    6.30    1.50
   4  -5  10   20.80    1.50
   4  -5  10   22.40    1.50
   4  -5  10   21.50    1.50
  -4   5 -10   21.10    1.40
   4   5  10   22.70    1.50
   5  -5  10   64.59    2.40
   5  -5  10   67.09    2.50
  -5   5 -10   66.89    2.30
   6  -5  10   60.29    2.10
  -6   5 -10   56.89    2.00
   6   5  10   60.19    2.10
   7  -5  10   11.50    0.90
   7   5  10   10.10    1.10
  -7   5 -10   11.60    0.90
  -7   6  10   17.10    0.80
   6  -6 -10   84.49    2.90
  -6  -6  10   81.89    2.60
  -6  -6  10   82.79    2.70
  -6   6  10   84.59    2.70
  -5  -6  10   76.39    2.70
  -5  -6  10   77.19    2.60
   5  -6 -10   75.89    2.70
  -5   6  10   72.59    2.70
  -5   6  10   82.99    2.90
  -4  -6  10   90.79    3.10
  -4  -6  10   93.29    3.10
   4  -6 -10   92.39    3.10
  -4  -6  10   88.69    3.10
  -4   6  10   88.39    3.00
  -4   6  10   91.39    3.10
   3  -6 -10   32.00    1.70
  -3  -6  10   30.70    1.80
  -3  -6  10   33.60    1.70
  -3  -6  10   32.80    1.70
  -3   6  10   33.60    1.60
  -3   6  10   31.40    1.70
  -2  -6  10  183.58    5.50
   2  -6 -10  178.18    5.60
  -2  -6  10  185.58    5.70
  -2  -6  10  185.98    5.50
  -2   6  10  183.88    5.50
  -2   6  10  186.78    5.40
  -1  -6  10   30.70    1.70
  -1  -6  10   30.10    2.00
  -1  -6  10   31.00    1.70
   1  -6 -10   28.50    1.60
  -1   6  10   30.20    1.70
  -1   6  10   28.00    1.60
   0  -6  10   69.29    2.60
   0  -6 -10   67.39    2.60
   0  -6  10   65.79    2.50
   0   6  10   66.49    2.60
   0   6  10   68.59    2.50
  -1  -6 -10   16.90    1.30
   1  -6  10   14.40    1.30
   1  -6  10   13.10    1.30
   1   6  10   13.60    1.90
   1   6  10   15.60    1.30
   2  -6  10    1.80    0.70
   2  -6  10    1.80    0.70
  -2  -6 -10    1.80    0.70
   2   6  10    3.10    0.80
   3  -6  10   55.49    2.30
   3  -6  10   56.79    2.20
  -3  -6 -10   54.09    2.20
   3   6  10   54.79    2.40
   3   6  10   52.79    2.30
  -3   6 -10   55.19    2.20
   4  -6  10   13.10    1.70
   4  -6  10   14.10    1.20
   4   6  10   16.00    1.40
   5  -6  10    9.80    1.00
   5   6  10    9.70    1.10
  -5   6 -10    8.50    0.90
   6  -6  10   14.90    1.00
   6   6  10   14.00    1.00
  -6   6 -10   10.30    1.00
  -6   6 -10   14.30    0.90
  -6  -7  10    3.00    0.70
  -6   7  10    2.60    0.60
   6   7 -10    2.40    0.60
   5  -7 -10    0.80    0.70
  -5  -7  10    3.40    0.90
  -5  -7  10    1.40    0.50
  -5   7  10    1.30    0.60
  -5   7  10    1.60    0.70
   4  -7 -10    0.40    0.60
  -4  -7  10    0.60    0.60
  -4  -7  10    0.50    0.50
  -4  -7  10    0.40    0.50
  -4   7  10    0.50    0.60
  -4   7  10    0.80    0.50
   3  -7 -10  185.88    6.10
  -3  -7  10  201.38    5.70
  -3   7  10  193.38    6.10
  -2  -7  10  222.38    6.40
   2  -7 -10  226.78    6.50
  -2  -7  10  217.48    6.40
  -2  -7  10  225.98    6.50
  -2   7  10  218.88    6.30
  -2   7  10  218.78    6.40
  -1  -7  10  109.89    3.60
  -1  -7  10  109.39    3.60
   1  -7 -10  104.19    3.60
  -1   7  10  113.79    3.70
  -1   7  10  107.09    3.50
   0  -7  10    8.50    1.20
   0  -7  10    9.40    1.20
   0  -7 -10    9.00    1.00
   0   7  10    8.50    1.20
   0   7  10    8.10    1.30
   1  -7  10  148.19    4.50
  -1  -7 -10  146.99    4.60
   1  -7  10  145.79    4.50
   1   7  10  144.19    4.50
   2  -7  10   21.70    1.50
   2  -7  10   21.60    1.40
  -2  -7 -10   23.40    1.40
   2   7  10   19.80    1.50
  -3  -7 -10    1.40    0.80
   3  -7  10    1.70    0.80
   3  -7  10    1.80    0.70
   4  -7  10    2.50    0.60
   5  -7  10    4.50    0.80
  -5   7 -10    2.80    0.70
  -5   7 -10    3.90    0.60
   5   7  10    3.30    0.80
   6  -7  10    0.70    0.40
  -5  -8  10    5.70    0.80
  -5   8  10    4.20    0.70
   4  -8 -10    9.30    1.20
  -4  -8  10    9.00    0.90
  -4   8  10   10.50    0.90
  -4   8  10   10.00    0.90
  -3  -8  10    0.20    0.50
  -3  -8  10    0.20    0.40
   3  -8 -10   -0.10    0.60
  -3  -8  10    0.30    0.90
  -3   8  10   -0.60    0.50
  -3   8  10    0.30    0.40
  -2  -8  10    8.50    0.90
   2  -8 -10    9.50    1.00
  -2  -8  10    7.20    1.00
  -2   8  10    8.40    0.90
  -2   8  10    9.70    1.30
  -1  -8  10   14.40    1.20
  -1  -8  10   13.50    1.20
   1  -8 -10   15.40    1.20
  -1   8  10   12.50    1.10
   0  -8  10   11.40    1.20
   0  -8 -10    9.90    1.10
   0  -8  10    9.00    1.00
   0   8  10   10.70    1.10
   0   8 -10    9.00    1.30
   1  -8  10    2.10    0.70
   1  -8  10    1.10    0.60
  -1  -8 -10    2.20    0.60
   1   8  10    1.70    0.60
  -1   8 -10    1.90    0.60
   2  -8  10    1.90    0.70
   2  -8  10    1.80    0.60
  -2  -8 -10    3.00    1.20
   2   8  10    2.70    0.70
  -2   8 -10    2.30    0.50
  -3  -8 -10   39.10    1.90
   3  -8  10   37.70    1.60
  -3   8 -10   38.10    1.50
  -4   8 -10   47.90    1.70
  -5   8 -10    0.90    0.40
  -3  -9  10   96.79    2.90
  -3   9  10   97.79    2.90
  -2  -9  10   -0.10    0.40
  -2  -9  10    0.40    0.60
   2  -9 -10    0.20    0.60
  -2   9  10    0.10    0.40
  -1  -9  10    1.70    0.50
  -1  -9  10    2.10    0.60
   1  -9 -10    1.00    0.60
  -1   9  10    0.80    0.40
   0  -9  10    1.80    0.60
   0  -9  10    1.40    0.60
   0  -9 -10    2.10    0.60
   0   9  10    1.90    0.50
   1  -9  10   33.10    1.80
  -1  -9 -10   33.80    1.50
  -1   9 -10   33.50    1.60
   2  -9  10    0.40    0.60
  -2   9 -10   -0.50    0.40
  -3   9 -10   47.60    1.60
   8   0 -11    0.40    0.80
  -8   0  11   -0.20    0.70
  -7   0  11   30.20    1.50
  -6   0  11    0.20    0.60
  -5   0  11   20.70    1.30
  -5   0  11   21.60    1.90
  -4   0  11    0.10    0.50
  -4   0  11   -0.80    1.20
  -3   0  11  127.49    3.80
  -2   0  11   -1.20    0.40
   2   0 -11   -1.00    1.50
   1   0 -11  597.74   17.40
  -1   0  11  602.64   15.80
   0   0 -11    0.30    1.00
  -1   0 -11  104.99    4.80
  -2   0 -11    2.60    1.50
   2   0  11    0.90    0.70
   2   0  11   -0.60    0.70
   3   0  11    8.10    1.30
   3   0  11    7.10    1.20
   3   0  11    8.30    1.50
   4   0  11   -0.10    0.60
   4   0  11    1.60    1.00
   4   0  11    0.80    0.80
   4   0  11   -0.20    0.60
   5   0  11   51.39    2.30
   5   0  11   51.89    2.50
   5   0  11   47.30    2.10
   5   0  11   51.39    2.20
   6   0  11    0.40    0.60
   6   0  11    0.00    0.70
   7   0  11    1.10    0.70
   7   0  11    1.10    0.50
  -7   0 -11    4.00    0.90
   8   0  11    1.40    0.70
   8   0  11    0.30    0.40
  -8  -1  11    3.20    0.70
  -8   1  11    4.50    1.10
  -7  -1  11   46.40    1.90
  -7   1  11   48.20    1.90
  -6  -1  11    0.60    0.70
  -6  -1  11    1.10    0.50
  -6   1  11    0.50    0.60
  -5  -1  11   67.69    2.60
  -5  -1  11   69.69    2.50
  -5   1  11   70.39    2.70
  -5   1  11   69.49    2.50
  -4  -1  11    0.90    0.90
  -4  -1  11    1.80    0.60
  -4   1  11    0.90    0.60
  -4   1  11    3.30    0.80
  -3  -1  11  351.76   10.10
  -3  -1  11  377.46    9.90
  -3   1  11  360.16    9.90
  -3   1  11  369.66    9.90
  -2  -1  11  266.97    7.10
   2  -1 -11  243.08    9.30
   2   1 -11  264.17    8.90
  -2   1  11  254.27    7.40
  -1  -1  11  106.59    3.40
  -1   1  11  117.69    3.40
   1   1 -11  113.69    5.50
   1   1 -11  109.99    4.70
   0  -1 -11   25.10    2.80
   0   1 -11   21.50    3.20
   0   1 -11   20.30    2.50
   0   1  11   23.00    1.40
  -1  -1 -11   65.99    3.90
  -1   1 -11   66.29    3.70
   2  -1  11   41.80    1.90
   2  -1  11   39.80    1.90
   2  -1  11   39.90    2.00
   2   1  11   42.10    1.90
   2   1  11   38.80    2.00
  -2   1 -11   42.60    3.90
   3  -1  11   99.79    3.50
   3  -1  11  104.79    3.40
   3  -1  11   98.79    3.30
   3  -1  11  100.09    3.30
   3   1  11  100.69    3.30
   3   1  11  101.49    3.40
   3   1  11   99.69    3.40
   4  -1  11   15.70    1.70
   4  -1  11   14.40    1.50
   4  -1  11   14.70    1.50
   4   1  11   11.60    1.90
   4   1  11   17.30    1.70
   4   1  11   19.80    1.60
   5  -1  11    7.60    1.10
   5  -1  11    9.20    1.40
   5  -1  11    8.10    1.60
   5   1  11    7.60    1.30
   5   1  11    8.40    1.20
   5   1  11   11.20    1.90
   6  -1  11   11.80    1.20
   6  -1  11    9.80    1.30
   6   1  11   10.00    1.60
   6   1  11   10.20    1.10
  -7  -1 -11    1.80    0.70
   7  -1  11    0.90    0.60
   7  -1  11    1.20    0.60
   7   1  11    1.20    0.90
  -7   1 -11    2.30    0.50
   7   1  11    0.70    0.50
   8  -1  11    0.00    0.50
   8  -1  11    0.50    0.60
  -8   1 -11   -0.30    0.50
   8   1  11    0.30    0.50
  -8  -2  11  113.59    3.50
  -7  -2  11   19.20    1.30
  -7   2  11   17.50    1.50
  -7   2  11   20.50    1.30
  -6  -2  11  198.88    5.90
  -6  -2  11  203.38    5.90
  -6   2  11  195.28    5.90
  -6   2  11  206.18    5.80
  -5  -2  11  606.94   16.20
  -5  -2  11  612.24   16.20
  -5   2  11  600.44   16.20
  -5   2  11  595.34   16.10
  -4  -2  11  205.58    6.00
  -4  -2  11  202.78    5.90
  -4   2  11  206.48    6.00
  -4   2  11  202.78    5.90
  -3  -2  11  118.49    3.60
  -3  -2  11  116.99    3.80
  -3  -2  11  112.09    4.00
  -3   2  11  112.79    3.60
  -3   2  11  119.39    3.60
  -2  -2  11  162.58    5.20
  -2  -2  11  171.98    5.30
  -2   2  11  180.38    5.10
  -2   2  11  176.68    5.10
   2   2 -11  192.08    7.30
   1  -2 -11  228.68   10.20
  -1  -2  11  220.48    6.40
   1   2 -11  225.98    7.60
  -1   2  11  225.48    6.40
  -1   2  11  239.98    7.10
   0  -2 -11  364.86   12.20
   0   2 -11  387.46   11.60
  -1  -2 -11    3.10    0.90
   1  -2  11    2.90    0.90
   1  -2  11    2.90    0.90
   1   2  11    1.90    0.80
   1   2  11    1.80    0.80
  -1   2 -11    0.80    1.30
   2  -2  11   45.50    2.00
   2  -2  11   45.80    1.90
   2  -2  11   41.20    2.00
   2  -2  11   42.50    2.10
  -2   2 -11   41.70    5.20
   2   2  11   42.70    1.90
   2   2  11   35.50    2.20
   2   2  11   43.40    2.00
   3  -2  11   47.40    2.20
   3  -2  11   45.50    2.00
   3  -2  11   47.70    2.00
   3  -2  11   49.80    2.10
   3   2  11   49.99    2.20
   3   2  11   46.10    2.20
   3   2  11   44.90    2.10
   4  -2  11   16.10    1.50
   4  -2  11   16.20    1.40
   4  -2  11   16.30    1.50
   4  -2  11   16.00    1.40
   4   2  11   16.40    1.80
   4   2  11   16.00    1.40
   5  -2  11   91.09    3.30
   5  -2  11   94.59    3.20
   5  -2  11   98.79    3.30
   5   2  11   95.19    3.20
   5   2  11   94.79    3.30
   6  -2  11   49.80    2.10
   6  -2  11   47.60    2.00
   6   2  11   46.30    2.00
   7  -2  11   20.70    1.30
   7  -2  11   24.70    1.30
   7   2  11   24.40    1.30
  -7   2 -11   26.30    1.20
   8  -2  11    8.60    0.80
   8   2  11    6.30    0.70
  -8   2 -11    6.30    0.70
  -7   3  11    0.80    0.60
  -6  -3  11  110.69    3.50
  -6  -3  11  107.09    3.50
  -6   3  11  104.79    3.60
  -6   3  11  105.69    3.40
  -5  -3  11   78.09    2.80
  -5  -3  11   73.79    2.70
  -5  -3  11   77.19    2.90
  -5   3  11   74.79    2.70
  -5   3  11   74.49    2.70
  -4  -3  11  158.38    4.70
  -4  -3  11  151.88    4.70
  -4  -3  11  153.18    4.60
  -4   3  11  139.59    4.60
  -4   3  11  156.08    4.60
  -3  -3  11   73.89    2.80
  -3  -3  11   76.69    2.60
  -3  -3  11   77.99    2.80
  -3   3  11   77.79    2.90
  -3   3  11   77.59    2.70
  -3   3  11   76.39    2.70
  -2  -3  11  160.78    4.70
  -2  -3  11  154.38    4.60
  -2  -3  11  154.78    4.70
  -2   3  11  156.78    4.80
  -2   3  11  156.28    4.60
  -2   3  11  154.48    4.60
  -1  -3  11   51.19    2.10
  -1  -3  11   52.19    2.20
  -1  -3  11   51.49    2.20
  -1   3  11   55.59    2.10
  -1   3  11   49.30    2.20
   0  -3  11  110.29    3.50
   0  -3  11  105.89    3.70
   0  -3  11  105.39    3.60
   0   3  11  112.99    3.50
   0   3  11  109.39    3.50
  -1  -3 -11    4.80    1.00
   1  -3  11    2.90    0.80
   1  -3  11    5.50    1.20
   1  -3  11    5.80    1.90
   1  -3  11    5.20    1.30
   1   3  11    5.10    0.80
   1   3  11    4.90    1.20
   2  -3  11   45.90    2.00
   2  -3  11   43.40    2.00
   2  -3  11   43.90    2.20
   2  -3  11   43.80    2.00
   2   3  11   42.30    2.00
   2   3  11   45.00    2.40
   2   3  11   44.20    2.10
   3  -3  11    4.30    0.80
   3  -3  11    2.40    0.70
   3  -3  11    5.70    1.20
   3  -3  11    4.10    0.80
   3   3  11    4.40    0.90
   3   3  11    5.40    1.00
   3   3  11    3.60    0.90
   4  -3  11   10.00    1.20
   4  -3  11    8.90    1.20
   4  -3  11    8.10    1.30
   4   3  11   11.30    1.70
   4   3  11    8.10    1.20
   4   3  11    7.70    1.10
   5  -3  11    1.70    0.70
   5  -3  11    2.00    0.70
   5  -3  11    1.20    0.70
   5   3  11    1.80    0.70
   5   3  11    3.00    1.00
   6  -3  11   30.80    1.60
   7  -3  11    0.30    0.40
   7  -3  11    1.30    0.60
  -7   3 -11    0.20    0.50
   7   3  11    0.10    0.40
   8  -3  11   27.30    1.10
   8   3  11   27.60    1.10
  -8   3 -11   25.00    1.00
  -7  -4  11   25.40    1.30
  -7   4  11   25.30    1.20
  -6  -4  11   15.50    1.20
  -6  -4  11   14.90    1.20
  -6   4  11   15.30    1.10
  -5  -4  11   20.20    1.40
  -5  -4  11   20.90    1.30
  -5  -4  11   23.50    1.60
  -5   4  11   22.30    1.30
  -4  -4  11  192.98    5.60
  -4  -4  11  180.78    5.50
  -4   4  11  186.78    5.50
  -4   4  11  184.58    5.60
  -3  -4  11   15.20    1.30
  -3  -4  11   13.50    1.20
  -3  -4  11   16.30    1.40
  -3   4  11   14.90    1.20
  -3   4  11   16.00    1.50
  -2  -4  11  209.18    6.30
  -2  -4  11  219.28    6.40
  -2  -4  11  221.98    6.30
  -2   4  11  224.88    6.40
  -2   4  11  219.68    6.30
  -1  -4  11   19.20    1.40
  -1  -4  11   18.70    1.60
  -1  -4  11   19.30    1.50
  -1   4  11   18.20    1.30
  -1   4  11   18.90    1.40
   0  -4  11  496.65   13.30
   0  -4  11  493.55   13.30
   0  -4 -11  503.75   13.30
   0  -4  11  472.15   13.20
   0   4  11  495.05   13.30
   0   4  11  485.85   13.20
   1  -4  11   10.20    1.40
   1  -4  11    7.70    1.20
  -1  -4 -11    7.70    1.10
   1  -4  11    7.40    1.30
   1   4  11    7.70    1.40
   1   4  11   11.00    1.30
   2  -4  11   55.39    2.30
   2  -4  11   56.59    2.30
   2  -4  11   56.09    2.30
  -2  -4 -11   55.89    2.20
   2   4  11   57.29    2.30
   2   4  11   54.49    2.40
   3  -4  11   67.29    2.50
   3  -4  11   67.49    2.50
   3  -4  11   66.59    2.60
   3   4  11   64.59    2.70
   3   4  11   65.59    2.60
   3   4  11   61.19    2.60
   4  -4  11  169.98    5.10
   4  -4  11  171.88    5.10
   4  -4  11  164.98    5.00
   4   4  11  170.18    5.10
   4   4  11  157.48    6.00
   5  -4  11    3.00    0.70
   5  -4  11    3.10    0.70
   5  -4  11    2.50    0.60
   5   4  11    3.10    0.70
  -5   4 -11    1.80    0.60
   6  -4  11  112.99    3.50
   6  -4  11  113.59    3.60
  -6   4 -11  112.79    3.40
   6   4  11  112.59    3.50
   7  -4  11    9.70    1.00
   7   4  11   10.20    0.80
  -7   4 -11   10.00    0.70
  -7  -5  11    7.20    1.20
  -7   5  11    6.80    0.70
  -6  -5  11   24.70    1.30
  -6  -5  11   26.20    2.20
  -6   5  11   24.10    1.20
  -5  -5  11    0.30    0.60
  -5  -5  11    0.30    0.50
  -5  -5  11    0.40    0.70
  -5   5  11    0.60    0.50
  -4  -5  11  107.89    3.60
  -4  -5  11  110.99    3.60
  -4  -5  11  110.39    3.60
  -4   5  11  114.09    3.60
  -4   5  11  110.09    3.50
  -3  -5  11   24.70    1.50
  -3  -5  11   21.40    1.50
  -3   5  11   26.20    1.60
  -3   5  11   23.90    1.50
  -2  -5  11   78.79    2.80
  -2  -5  11   75.19    2.70
  -2  -5  11   74.29    2.70
  -2   5  11   71.89    2.60
  -2   5  11   75.09    2.80
  -1  -5  11    8.60    1.20
   1  -5 -11    7.20    1.10
  -1  -5  11    6.00    1.10
  -1   5  11    9.20    1.20
  -1   5  11    6.60    1.20
   0  -5  11   18.80    1.50
   0  -5  11   17.00    1.40
   0  -5 -11   18.00    1.30
   0   5  11   15.60    1.40
   1  -5  11  265.77    7.30
   1  -5  11  252.47    7.30
   1  -5  11  258.07    7.30
  -1  -5 -11  249.28    7.20
   1   5  11  240.68    7.50
   1   5  11  257.47    7.30
   2  -5  11   39.00    1.90
   2  -5  11   39.80    1.90
  -2  -5 -11   40.20    1.90
   2  -5  11   41.00    2.00
   2   5  11   40.00    2.20
   2   5  11   40.20    2.00
   3  -5  11   84.89    3.00
   3  -5  11   76.99    2.90
   3  -5  11   84.89    2.90
   3   5  11   77.59    3.00
   3   5  11   84.29    3.00
   4  -5  11    0.50    0.60
   4  -5  11   -0.20    0.50
   4  -5  11    0.30    0.60
  -4   5 -11    0.20    0.50
   4   5  11   -0.20    0.70
   5  -5  11   28.90    1.60
   5  -5  11   27.50    1.50
  -5   5 -11   27.80    1.40
   5   5  11   29.40    1.60
   6  -5  11    4.20    0.80
  -6   5 -11    3.70    0.60
   6   5  11    4.70    0.80
   7  -5  11   19.40    0.90
   7   5  11   18.30    0.90
  -7   5 -11   19.60    0.90
   6  -6 -11   11.90    1.40
  -6  -6  11    9.80    1.10
  -6  -6  11   12.10    0.90
  -6   6  11   10.80    0.80
   5  -6 -11   48.00    2.00
  -5  -6  11   47.60    1.90
  -5  -6  11   50.39    2.00
  -5   6  11   47.20    1.80
  -4  -6  11   42.60    1.90
  -4  -6  11   46.20    1.90
   4  -6 -11   44.50    2.00
  -4   6  11   44.90    1.90
  -4   6  11   42.10    1.80
  -3  -6  11  100.39    3.30
  -3  -6  11   97.99    3.20
   3  -6 -11   83.39    3.40
  -3  -6  11   94.79    3.20
  -3   6  11   95.69    3.10
  -3   6  11   93.79    3.20
  -2  -6  11   33.50    2.20
   2  -6 -11   35.70    1.80
  -2  -6  11   36.10    2.00
  -2  -6  11   35.90    1.80
  -2   6  11   36.10    1.80
  -2   6  11   37.60    1.70
  -1  -6  11    3.10    0.70
  -1  -6  11    4.60    1.10
   1  -6 -11    2.30    0.70
  -1   6  11    5.80    1.00
  -1   6  11    4.20    0.80
   0  -6  11   86.49    3.10
   0  -6  11   85.09    3.00
   0   6  11   89.39    3.00
   0   6  11   86.39    3.10
   1  -6  11    1.00    0.60
  -1  -6 -11    1.60    0.60
   1  -6  11    1.00    0.60
   1   6  11    0.80    0.60
   2  -6  11  175.18    5.20
  -2  -6 -11  170.38    5.20
   2  -6  11  171.98    5.40
   2   6  11  175.58    5.20
  -3  -6 -11   26.90    1.80
   3  -6  11   26.00    1.50
   3  -6  11   23.80    1.50
  -3   6 -11   25.50    1.60
   3   6  11   23.50    1.70
   4  -6  11   56.09    2.20
   4  -6  11   52.99    2.10
  -4   6 -11   54.29    2.00
   4   6  11   55.59    2.30
   5  -6  11    8.00    0.90
   5   6  11    5.10    1.10
  -5   6 -11    7.40    0.90
   6  -6  11    1.00    0.40
   6   6  11    0.50    0.50
  -6   6 -11    1.20    0.40
  -6   6 -11   -0.50    0.50
   6   7 -11   11.70    0.80
  -5  -7  11   47.60    2.00
  -5  -7  11   48.80    1.70
   5  -7 -11   48.50    2.00
  -5   7  11   50.69    1.70
  -4  -7  11    1.30    0.80
  -4  -7  11    0.20    0.50
   4  -7 -11    0.20    0.70
  -4  -7  11    0.00    0.50
  -4   7  11   -0.40    0.50
  -4   7  11   -0.20    0.40
   3  -7 -11   15.70    1.30
  -3  -7  11   18.60    1.50
  -3  -7  11   18.20    1.30
  -3  -7  11   17.50    1.20
  -3   7  11   16.30    1.20
  -3   7  11   17.90    1.20
  -2  -7  11  152.88    4.70
  -2  -7  11  155.88    5.00
   2  -7 -11  156.38    4.80
  -2   7  11  151.78    4.70
  -2   7  11  160.38    4.80
   1  -7 -11   19.40    1.40
  -1  -7  11   21.20    1.80
  -1  -7  11   18.90    1.30
  -1   7  11   19.90    1.30
  -1   7  11   17.70    1.40
   0  -7  11   22.80    1.40
   0  -7  11   22.90    1.40
   0  -7 -11   20.70    1.40
   0   7  11   23.50    1.40
   0   7  11   22.40    1.70
  -1  -7 -11  134.99    4.20
   1  -7  11  135.29    4.20
   1  -7  11  131.99    4.10
   1   7  11  130.29    4.10
  -2  -7 -11   81.99    2.90
   2  -7  11   79.89    2.80
   2   7  11   87.19    3.20
   3  -7  11   96.69    3.10
   3  -7  11   98.29    3.10
  -3  -7 -11   96.69    3.30
   3   7  11   92.69    3.70
   4  -7  11   10.60    1.40
   5  -7  11   58.79    2.00
  -5   7 -11   56.09    1.90
  -4  -8  11   12.70    1.20
  -4   8  11   10.90    0.80
  -4   8  11   10.90    0.90
   3  -8 -11    3.90    0.90
  -3  -8  11    2.50    0.50
  -3  -8  11    4.30    0.80
  -3   8  11    3.00    0.50
  -3   8  11    3.80    0.90
  -2  -8  11    7.80    1.00
  -2  -8  11    9.40    0.90
  -2   8  11   10.10    1.20
  -2   8  11    7.70    0.90
   1  -8 -11   70.69    2.70
  -1  -8  11   70.39    2.40
  -1  -8  11   68.89    2.40
  -1   8  11   66.59    2.40
   0  -8  11   10.00    1.00
   0  -8  11   10.00    1.10
   0  -8 -11    9.00    1.00
   0   8  11    7.90    0.90
   0   8 -11    7.80    1.30
   1  -8  11   67.69    2.40
  -1  -8 -11   68.59    2.50
   1  -8  11   70.49    2.40
   1   8  11   71.39    2.40
  -1   8 -11   70.69    2.40
  -2  -8 -11   18.70    1.30
   2  -8  11   19.30    1.50
   2  -8  11   17.80    1.30
  -2   8 -11   18.70    1.10
   2   8  11   20.00    1.30
   3  -8  11  113.89    3.40
  -3   8 -11  113.49    3.40
   4  -8  11  130.99    3.70
  -3   9  11    3.80    0.60
  -2  -9  11   24.90    1.20
  -2  -9  11   23.30    1.10
  -2   9  11   25.40    1.60
  -1  -9  11    4.60    0.90
   1  -9 -11    6.30    1.00
  -1  -9  11    7.30    1.40
  -1   9  11    3.10    0.70
   0  -9  11   63.59    2.10
   0  -9 -11   59.29    2.20
   0   9  11   61.09    2.00
   1  -9  11    6.40    1.10
   1  -9  11   10.00    1.00
  -1   9 -11   11.20    1.00
   1   9  11   10.50    1.00
   2  -9  11   61.59    2.00
  -2   9 -11   59.09    1.90
  -3   9 -11    4.70    0.60
  -8   0  12   -0.10    0.70
  -7   0  12    0.00    0.50
  -6   0  12  172.58    5.20
  -5   0  12    1.00    1.00
  -5   0  12   -0.30    0.50
  -4   0  12   40.90    1.80
  -3   0  12    0.10    0.50
  -3   0  12    1.00    1.00
  -2   0  12  113.99    3.50
   1   0 -12    1.40    1.60
  -1   0  12   -0.10    0.60
   0   0 -12  251.27    8.80
   1   0  12    0.10    0.70
   1   0  12    0.00    0.70
  -1   0 -12   -0.70    1.50
   2   0  12  960.40   24.90
   2   0  12  972.30   24.90
   2   0  12  909.81   24.80
   3   0  12   -0.80    0.60
   3   0  12    0.50    0.70
   3   0  12    0.00    0.70
   4   0  12  139.29    4.60
   4   0  12  145.09    4.30
   4   0  12  133.99    4.80
   5   0  12    1.10    0.60
   5   0  12    1.70    0.90
   5   0  12   -0.30    0.90
   5   0  12    0.40    0.60
   6   0  12  755.02   20.00
  -7   0 -12    0.90    0.50
   7   0  12    0.20    0.50
   7   0  12    1.40    0.70
   8   0  12   22.30    1.00
  -8  -1  12   14.00    1.20
   8   1 -12   13.80    1.20
  -7  -1  12    0.90    0.70
  -7   1  12    0.50    0.60
  -6  -1  12   80.29    2.90
  -6  -1  12   87.79    3.00
  -6   1  12   83.49    3.00
  -5  -1  12    3.00    0.80
  -5   1  12    2.40    0.90
  -4  -1  12   80.59    3.00
  -4   1  12   79.59    2.90
  -4   1  12   81.79    2.80
  -3  -1  12   69.29    2.40
  -3  -1  12   70.99    2.90
  -3   1  12   70.29    2.60
  -3   1  12   67.49    2.40
  -2  -1  12    0.90    0.60
  -2   1  12    0.50    0.50
  -2   1  12    0.90    0.70
   2   1 -12    2.20    2.10
  -1  -1  12   69.69    2.50
   1  -1 -12   79.99    5.80
  -1   1  12   75.29    2.70
   1   1 -12   70.49    4.50
  -1   1  12   74.89    2.50
   0  -1 -12    0.30    1.70
   0   1  12    2.10    1.00
   0   1 -12   -0.90    1.60
   1  -1  12  153.28    4.70
   1  -1  12  159.58    4.70
   1  -1  12  152.88    4.80
   1   1  12  154.58    4.70
  -1   1 -12  159.58    6.50
   1   1  12  167.08    4.70
   2  -1  12  544.25   14.80
   2  -1  12  548.35   15.00
   2  -1  12  578.24   14.90
   2  -1  12  534.85   14.80
   2   1  12  556.94   14.80
   2   1  12  563.84   14.80
   2   1  12  563.84   14.80
  -2   1 -12  532.15   18.60
   3  -1  12  373.46    9.80
   3  -1  12  342.77    9.80
   3  -1  12  359.76    9.80
   3  -1  12  354.46    9.70
   3   1  12  350.96    9.70
   3   1  12  343.57    9.80
   3   1  12  352.86    9.80
   4  -1  12   28.50    2.00
   4  -1  12   28.60    1.60
   4  -1  12   29.80    1.60
   4  -1  12   28.40    1.80
   4   1  12   34.60    1.70
   4   1  12   28.70    2.00
   5  -1  12  386.36   10.90
   5  -1  12  381.76   10.90
   5  -1  12  405.66   10.90
   5   1  12  402.76   10.90
   5   1  12  402.26   10.90
   5   1  12  397.16   10.90
   6  -1  12  118.19    3.70
   6  -1  12  118.69    3.90
   6   1  12  119.69    3.80
   7  -1  12   66.99    2.30
   7  -1  12   65.49    2.30
  -7  -1 -12   67.29    2.30
   7   1  12   63.69    2.40
  -7   1 -12   67.09    2.20
   8  -1  12   17.00    0.90
  -8   1 -12   15.70    1.00
   8   1  12   16.10    0.90
   8   2 -12    3.50    0.80
  -7  -2  12   28.10    1.40
  -7   2  12   25.60    1.70
  -6  -2  12   62.59    2.30
  -6  -2  12   57.29    2.30
  -6   2  12   58.39    2.30
  -6   2  12   60.89    2.70
  -5  -2  12   25.60    1.60
  -5  -2  12   25.40    1.50
  -5   2  12   26.90    1.70
  -5   2  12   28.40    1.60
  -4  -2  12  433.56   11.90
  -4  -2  12  442.56   11.90
  -4   2  12  436.76   11.80
  -4   2  12  435.16   11.90
  -3  -2  12   47.80    2.20
  -3  -2  12   39.10    2.50
  -3  -2  12   48.90    1.90
  -3   2  12   39.00    3.60
  -3   2  12   47.70    2.00
  -3   2  12   45.40    1.80
  -2  -2  12  176.88    5.30
  -2  -2  12  176.38    5.10
  -2  -2  12  177.48    5.30
  -2   2  12  173.88    5.10
  -2   2  12  173.38    5.10
  -2   2  12  176.58    5.30
  -1  -2  12   10.20    1.30
  -1  -2  12    9.00    1.60
  -1  -2  12    7.70    1.70
  -1   2  12   12.60    1.40
  -1   2  12    9.40    0.90
  -1   2  12   10.40    1.20
   0  -2  12  309.57    8.90
   0  -2  12  319.17    8.80
   0   2  12  326.07    8.80
   0   2  12  321.07    8.80
   1  -2  12  150.08    4.50
   1  -2  12  143.69    4.50
   1  -2  12  146.29    4.50
   1  -2  12  139.99    4.60
   1   2  12  149.19    4.40
   1   2  12  152.18    4.50
   2  -2  12   44.60    2.10
   2  -2  12   42.00    2.20
   2  -2  12   47.10    2.00
   2  -2  12   49.80    2.00
   2   2  12   47.00    2.00
   2   2  12   48.30    2.10
   2   2  12   43.70    2.40
   3  -2  12    8.20    1.50
   3  -2  12    7.90    1.30
   3  -2  12    6.30    0.90
   3  -2  12    8.80    1.20
   3   2  12    8.90    1.40
   3   2  12    9.00    1.50
   3   2  12    8.80    1.40
   4  -2  12    1.70    0.70
   4  -2  12   -0.40    0.70
   4  -2  12    1.20    0.70
   4  -2  12    0.60    0.70
   4   2  12    0.30    0.70
   4   2  12    0.90    0.90
   4   2  12   -0.90    0.70
   5  -2  12   94.29    3.20
   5  -2  12   91.59    3.20
   5  -2  12   90.19    3.10
   5   2  12   92.19    3.20
   5   2  12   90.99    3.20
   6  -2  12   60.89    2.50
   6  -2  12   54.59    2.40
   6   2  12   56.39    2.40
   7  -2  12   35.80    1.50
   7  -2  12   34.90    1.50
  -7   2 -12   33.40    1.40
   7   2  12   32.20    1.50
   8  -2  12   24.10    1.30
   8   2  12   23.30    1.00
  -8   2 -12   23.90    1.00
  -7  -3  12   -0.40    0.50
  -7   3  12    0.70    0.60
  -6  -3  12   38.10    1.80
  -6  -3  12   35.40    1.70
  -6   3  12   37.00    1.70
  -6   3  12   38.00    1.70
  -5  -3  12  222.78    6.50
  -5  -3  12  220.68    6.50
  -5  -3  12  230.28    6.50
  -5   3  12  224.18    6.50
  -5   3  12  213.98    6.30
  -4  -3  12  153.48    4.70
  -4  -3  12  156.38    4.70
  -4  -3  12  150.88    4.70
  -4   3  12  153.18    4.70
  -4   3  12  150.58    4.60
  -3  -3  12   35.00    1.70
  -3  -3  12   34.50    1.90
  -3   3  12   34.00    1.60
  -3   3  12   36.20    2.10
  -3   3  12   38.60    1.80
  -2  -3  12  149.19    4.60
  -2  -3  12  154.58    4.60
  -2  -3  12  151.68    4.60
  -2   3  12  149.19    4.60
  -2   3  12  155.38    4.50
  -2   3  12  150.08    4.70
  -1  -3  12  585.44   15.40
  -1  -3  12  579.34   15.40
  -1  -3  12  550.44   15.50
  -1   3  12  567.54   15.40
  -1   3  12  593.04   15.30
   0  -3  12   48.90    2.00
   0  -3  12   44.60    2.30
   0  -3  12   48.90    2.10
   0   3  12   46.20    1.90
   0   3  12   44.10    2.00
   1  -3  12    8.80    1.20
  -1  -3 -12   12.00    1.30
   1  -3  12    8.10    1.50
   1  -3  12   10.90    1.90
   1  -3  12    7.60    1.40
   1   3  12    8.10    1.20
   1   3  12    9.70    1.20
   2  -3  12    4.20    0.90
   2  -3  12    3.50    1.00
   2  -3  12    3.40    0.80
   2  -3  12    3.90    0.80
   2   3  12    4.10    1.20
   2   3  12    3.60    0.80
   3  -3  12  791.22   20.60
   3  -3  12  749.33   20.60
   3  -3  12  799.02   20.70
   3  -3  12  779.12   20.60
   3   3  12  763.72   20.70
   4  -3  12   16.10    1.40
   4  -3  12   16.80    1.40
   4  -3  12   18.20    1.30
   4   3  12   15.30    1.70
   4   3  12   12.50    1.70
   4   3  12   16.00    1.40
   5  -3  12    9.40    1.20
   5  -3  12   10.90    1.20
   5  -3  12   10.10    1.30
   5   3  12   10.00    1.70
   5   3  12    8.70    1.20
   6  -3  12   18.10    1.20
   6  -3  12   16.80    1.30
   6   3  12   15.60    1.20
  -6   3 -12   16.40    1.00
   7  -3  12  186.58    5.40
   7  -3  12  174.08    5.00
  -7   3 -12  166.68    4.90
   7   3  12  183.28    5.20
  -7  -4  12   78.19    2.60
  -7   4  12   82.49    2.60
  -6  -4  12   14.20    1.10
  -6  -4  12   12.30    1.10
  -6   4  12   13.40    1.00
  -5  -4  12  198.68    6.00
  -5  -4  12  209.18    6.00
  -5  -4  12  206.88    6.00
  -5   4  12  212.28    6.00
  -4  -4  12   76.19    2.80
  -4  -4  12   76.29    2.80
  -4  -4  12   77.89    2.80
  -4   4  12   76.89    2.70
  -4   4  12   79.19    3.00
  -3  -4  12  142.09    4.40
  -3  -4  12  142.49    4.50
  -3  -4  12  148.19    4.50
  -3   4  12  146.09    4.50
  -3   4  12  144.79    4.40
  -2  -4  12   15.20    1.40
  -2  -4  12   16.10    1.40
  -2  -4  12   16.80    1.40
  -2   4  12   16.70    1.40
  -2   4  12   14.70    1.30
  -1  -4  12  219.08    6.70
  -1  -4  12  220.28    6.50
  -1  -4  12  225.98    6.50
  -1   4  12  235.98    6.50
  -1   4  12  228.28    6.50
   0  -4  12   87.09    3.00
   0  -4  12   84.39    3.00
   0  -4  12   90.29    3.20
   0  -4 -12   81.69    2.90
   0   4  12   82.29    2.90
   0   4  12   85.79    3.00
  -1  -4 -12   11.60    1.20
   1  -4  12   10.20    1.20
   1  -4  12   10.00    1.30
   1  -4  12    8.20    1.40
   1   4  12    9.40    1.20
   1   4  12   10.20    1.30
   2  -4  12    2.10    0.60
  -2  -4 -12    3.90    0.90
   2  -4  12    3.50    0.80
   2  -4  12    4.40    1.10
   2   4  12    2.60    0.80
   3  -4  12   39.70    1.80
   3  -4  12   39.10    1.90
   3  -4  12   39.80    1.90
   3   4  12   39.30    2.10
   3   4  12   36.70    2.10
   3   4  12   38.50    1.90
   4  -4  12    1.50    0.60
   4  -4  12    0.90    0.70
   4  -4  12    0.60    0.70
   4   4  12    1.80    0.90
   4   4  12    0.80    0.70
   4   4  12    3.00    1.00
   5  -4  12   72.59    2.60
   5  -4  12   68.69    2.60
   5  -4  12   70.19    2.50
  -5   4 -12   72.99    2.60
   5   4  12   74.19    2.60
   6  -4  12   12.90    1.20
   6  -4  12   12.80    1.00
  -6   4 -12   11.00    0.90
   6   4  12   12.40    1.00
   7  -4  12    3.40    0.80
   7   4  12    3.70    0.80
  -7   4 -12    3.50    0.60
  -7   5  12   23.50    1.00
  -6  -5  12  116.49    3.60
  -6  -5  12  114.39    3.50
   6  -5 -12  110.79    3.60
  -6   5  12  113.79    3.40
  -5  -5  12   38.10    1.70
  -5  -5  12   39.00    1.80
  -5   5  12   37.50    1.60
  -4  -5  12   22.30    1.40
  -4  -5  12   24.40    1.50
  -4  -5  12   23.00    1.40
  -4   5  12   23.90    1.60
  -4   5  12   22.00    1.30
  -3  -5  12  385.36   10.60
  -3  -5  12  375.86   10.60
  -3  -5  12  393.46   10.60
  -3   5  12  386.16   10.50
  -3   5  12  379.26   10.60
  -2  -5  12  743.73   19.50
  -2  -5  12  699.73   19.30
  -2  -5  12  730.63   19.40
  -2   5  12  738.23   19.30
  -2   5  12  726.03   19.40
  -1  -5  12  262.37    7.70
   1  -5 -12  269.87    7.80
  -1  -5  12  273.07    7.70
  -1   5  12  276.67    7.60
  -1   5  12  272.37    7.70
   0  -5  12  152.68    4.70
   0  -5 -12  148.69    4.70
   0  -5  12  151.48    4.70
   0  -5  12  149.29    4.60
   0   5  12  153.08    4.60
   0   5  12  153.68    4.70
   1  -5  12   42.50    1.90
   1  -5  12   44.60    2.00
   1  -5  12   45.60    2.10
  -1  -5 -12   44.10    2.00
   1   5  12   42.10    2.00
   1   5  12   44.60    2.00
   2  -5  12  329.67    9.20
  -2  -5 -12  311.07    8.80
   2  -5  12  301.17    8.90
   2  -5  12  310.07    8.90
   2   5  12  319.17    8.80
   2   5  12  323.87    8.90
   3  -5  12   31.40    1.70
   3  -5  12   32.40    1.60
   3  -5  12   30.70    1.70
   3   5  12   30.20    2.00
   3   5  12   33.90    1.80
   4  -5  12    2.40    0.60
   4  -5  12    1.90    0.60
   4  -5  12    2.60    0.90
   4   5  12    1.70    0.70
  -4   5 -12    1.60    0.50
   5  -5  12   62.99    2.30
   5  -5  12   60.29    2.30
  -5   5 -12   61.19    2.10
   5   5  12   63.69    2.30
   6  -5  12   65.59    2.30
  -6   5 -12   68.39    2.20
   6   5  12   71.59    2.30
   7  -5  12   17.30    0.90
   7   5  12   16.50    0.90
  -7   5 -12   16.90    0.80
  -6  -6  12    4.30    0.70
  -6   6  12    3.40    0.60
   5  -6 -12   18.50    1.30
  -5  -6  12   19.60    1.30
  -5  -6  12   21.10    1.30
  -5   6  12   19.60    1.10
  -4  -6  12    0.80    0.60
  -4  -6  12    2.00    0.70
   4  -6 -12    2.30    0.70
  -4  -6  12    2.70    0.70
  -4   6  12    1.70    0.50
  -4   6  12    2.30    0.70
  -3  -6  12   97.09    3.20
  -3  -6  12   92.49    3.20
  -3  -6  12  100.69    3.30
   3  -6 -12  102.09    3.70
  -3   6  12   92.99    3.40
  -3   6  12   96.69    3.20
  -2  -6  12   52.39    2.10
  -2  -6  12   52.59    2.30
   2  -6 -12   50.59    2.20
  -2  -6  12   53.89    2.20
  -2   6  12   52.89    2.20
  -2   6  12   52.79    2.10
   1  -6 -12    6.90    1.10
  -1  -6  12    7.00    1.10
  -1   6  12    8.40    1.10
  -1   6  12    7.30    1.10
   0  -6  12   35.10    2.00
   0  -6  12   35.10    1.80
   0  -6 -12   36.20    1.80
   0   6  12   36.40    1.80
   0   6  12   37.50    1.80
   1  -6  12   17.70    1.50
   1  -6  12   16.20    1.30
  -1  -6 -12   17.30    1.30
   1   6  12   18.00    1.30
   1   6  12   17.60    1.70
   2  -6  12   74.99    2.70
   2  -6  12   76.39    2.70
  -2  -6 -12   81.09    2.80
   2   6  12   74.79    2.80
   3  -6  12    8.10    1.00
   3  -6  12    9.80    1.20
  -3   6 -12   10.50    1.70
   4  -6  12    0.60    0.60
   4  -6  12    2.00    0.60
  -4   6 -12    1.40    0.60
   4   6  12    1.10    0.90
   5  -6  12    1.10    0.50
   5   6  12    1.10    0.60
  -5   6 -12    0.80    0.50
   6  -6  12    9.40    0.80
  -6   6 -12    9.80    0.80
   6   6  12   10.00    1.00
  -6   6 -12    8.00    0.90
  -5  -7  12    0.50    0.40
  -5   7  12   -0.10    0.30
  -4  -7  12   63.39    2.20
   4  -7 -12   67.69    2.40
  -4  -7  12   65.39    2.30
  -4  -7  12   65.69    2.50
  -4   7  12   72.29    2.30
  -4   7  12   63.49    2.40
   3  -7 -12    7.80    1.00
  -3  -7  12    3.90    0.90
  -3  -7  12    5.70    0.90
  -3  -7  12    9.10    1.60
  -3   7  12    4.00    0.90
  -3   7  12    4.60    0.90
  -2  -7  12   34.00    1.70
  -2  -7  12   34.00    1.60
   2  -7 -12   35.50    1.90
  -2   7  12   36.10    1.60
  -2   7  12   32.40    1.60
   1  -7 -12    5.10    1.00
  -1  -7  12    5.50    1.00
  -1  -7  12    5.40    1.00
  -1   7  12    6.20    1.00
   0  -7 -12    6.10    1.00
   0  -7  12    6.30    1.00
   0  -7  12    6.10    1.00
   0   7  12    5.20    1.00
   0   7  12    6.30    1.00
  -1  -7 -12    1.80    0.70
   1  -7  12    0.70    0.60
   1  -7  12    0.60    0.70
   1   7  12    1.30    0.80
  -2  -7 -12   24.10    1.50
   2  -7  12   21.90    1.40
   2  -7  12   21.70    1.40
   2   7  12   21.70    1.40
   3  -7  12    7.10    1.10
   3  -7  12    6.60    0.90
   3   7  12    5.90    1.50
   4  -7  12   35.80    1.50
   4  -7  12   33.70    1.80
   5  -7  12    8.80    0.80
  -5   7 -12    7.00    0.70
  -4  -8  12   11.30    0.80
  -4   8  12    8.90    0.90
  -3  -8  12   26.80    1.30
   3  -8 -12   27.60    1.40
  -3  -8  12   26.50    1.20
  -3   8  12   28.30    1.20
  -3   8  12   33.10    1.70
  -2  -8  12    1.80    0.50
   2  -8 -12    2.80    0.70
  -2  -8  12    2.70    0.60
  -2   8  12    2.00    0.40
  -2   8  12    1.90    0.60
   1  -8 -12    2.50    0.60
  -1  -8  12    2.50    0.60
  -1  -8  12    2.70    0.60
  -1   8  12    3.20    0.80
   0  -8  12   76.29    2.50
   0  -8 -12   80.49    2.80
   0  -8  12   73.99    2.50
   0   8 -12   76.89    2.60
   0   8  12   72.29    2.50
  -1  -8 -12    1.50    0.70
   1  -8  12    2.80    0.60
   1  -8  12    1.90    0.60
  -1   8 -12    3.60    0.90
   1   8  12    4.90    0.90
  -2  -8 -12  207.38    5.90
   2  -8  12  208.48    5.70
   2  -8  12  201.38    5.80
   2   8  12  204.08    5.70
  -2   8 -12  205.68    6.10
   3  -8  12  125.99    3.70
  -3   8 -12  127.79    3.70
   4  -8  12   97.19    2.80
  -4   8 -12   97.19    2.80
  -2  -9  12   42.80    1.50
  -2  -9  12   43.80    1.50
  -2   9  12   41.60    1.50
  -1  -9  12   53.09    1.80
  -1  -9  12   52.99    1.80
  -1   9  12   50.49    1.70
   0  -9  12   48.40    1.70
   0  -9  12   48.70    1.70
   0   9  12   50.39    1.70
   1  -9  12   10.30    0.90
   1   9  12   10.90    1.00
   2  -9  12   10.20    0.90
  -2   9 -12   12.80    0.90
  -7   0  13  147.39    4.50
  -6   0  13    0.90    0.60
  -5   0  13  128.49    4.10
  -4   0  13   -1.10    0.60
  -3   0  13  191.88    5.60
  -3   0  13  195.78    5.70
  -2   0  13    0.30    0.90
  -2   0  13    0.50    0.60
  -1   0  13  428.46   11.30
  -1   0  13  412.46   11.30
  -1   0  13  419.06   11.40
   0   0 -13   -1.80    3.30
   0   0  13    0.10    0.80
   0   0  13    1.10    0.80
   1   0  13  551.54   14.60
   1   0  13  527.55   14.60
   1   0  13  556.34   14.60
   2   0  13    0.90    0.60
   2   0  13    0.40    0.60
   2   0  13   -0.30    0.80
   3   0  13   50.59    2.20
   3   0  13   53.79    2.20
   3   0  13   52.19    2.10
   4   0  13   -0.10    0.60
   4   0  13    0.50    0.60
   4   0  13    0.10    0.60
   4   0  13   -1.90    1.20
   5   0  13  185.28    5.50
   5   0  13  181.98    5.60
   5   0  13  183.58    5.50
   5   0  13  185.28    5.50
   6   0  13    1.20    0.90
  -7   0 -13    4.40    0.80
   7   0  13    2.80    0.50
   8   0  13    0.60    0.50
  -7  -1  13    0.00    0.80
  -6  -1  13    3.20    0.70
  -6   1  13    3.30    0.70
  -5  -1  13   19.30    1.60
  -5  -1  13   15.40    1.20
  -5   1  13   14.80    1.60
  -5   1  13   15.40    1.20
  -4  -1  13   23.60    2.00
  -4  -1  13   25.40    1.40
  -4   1  13   23.90    1.70
  -4   1  13   25.00    1.40
  -3  -1  13    1.00    0.60
  -3  -1  13    1.10    1.20
  -3   1  13    0.00    0.70
  -3   1  13    0.80    0.50
  -2  -1  13    0.70    0.60
  -2   1  13   -2.30    1.00
  -2   1  13    1.00    0.50
  -1  -1  13   53.29    2.60
  -1  -1  13   57.89    2.30
  -1  -1  13   57.99    2.60
   1   1 -13   54.89    5.40
  -1   1  13   56.89    2.40
  -1   1  13   54.39    2.60
  -1   1  13   59.29    2.20
   0  -1  13    2.30    0.80
   0  -1  13    6.30    1.50
   0  -1  13    1.90    0.90
   0   1  13    2.00    0.60
   0   1 -13    4.30    2.10
   0   1  13    1.40    0.70
   1  -1  13  136.99    4.10
   1  -1  13  131.69    4.10
   1  -1  13  128.19    4.10
   1   1  13  132.79    4.00
  -1   1 -13  127.89    7.00
   1   1  13  124.49    3.90
   1   1  13  127.99    4.30
   2  -1  13   76.99    2.70
   2  -1  13   76.79    2.80
   2  -1  13   80.19    2.80
   2  -1  13   73.59    3.10
   2   1  13   73.39    2.70
   2   1  13   75.99    2.60
   2   1  13   77.39    2.80
   3  -1  13  220.78    6.60
   3  -1  13  213.28    6.50
   3  -1  13  224.38    6.50
   3   1  13  233.68    6.60
   3   1  13  239.88    6.50
   3   1  13  220.98    6.50
   4  -1  13   11.00    1.20
   4  -1  13   10.50    1.50
   4  -1  13    9.80    1.20
   4  -1  13    6.10    1.50
   4   1  13   12.30    1.20
   4   1  13    9.40    1.40
   4   1  13    9.60    1.30
   5  -1  13  319.17    9.00
   5  -1  13  324.57    9.00
   5  -1  13  346.57    9.50
   5   1  13  310.97    9.00
   5   1  13  312.57    9.00
   5   1  13  318.77    9.00
   6  -1  13  115.09    3.60
   6  -1  13  117.99    4.10
   6  -1  13  107.99    3.80
   6   1  13  104.59    3.80
   7  -1  13  255.97    7.00
  -7  -1 -13  244.58    7.30
   7  -1  13  258.07    7.00
  -7   1 -13  262.27    6.90
   7   1  13  253.57    7.10
   8   1  13   21.90    1.00
  -7  -2  13  112.69    3.50
  -7   2  13  111.09    3.50
  -6  -2  13    1.20    0.60
  -6  -2  13    0.20    0.70
  -6   2  13    0.50    0.60
  -6   2  13    1.40    0.70
  -5  -2  13    7.80    1.10
  -5  -2  13    8.00    1.30
  -5   2  13    5.40    1.20
  -5   2  13    6.90    1.00
  -4  -2  13    0.50    0.60
  -4  -2  13   -0.30    0.80
  -4   2  13   -0.40    0.40
  -4   2  13    0.60    0.70
  -3  -2  13   73.29    2.60
  -3  -2  13   64.79    2.90
  -3  -2  13   73.99    2.80
  -3   2  13   70.39    2.50
  -3   2  13   66.39    3.00
  -3   2  13   73.79    2.60
  -2  -2  13   61.09    2.60
  -2  -2  13   64.59    2.30
  -2  -2  13   62.19    2.60
  -2   2  13   63.79    2.60
  -2   2  13   62.29    2.30
  -2   2  13   58.99    2.30
  -1  -2  13    2.80    1.10
  -1  -2  13    2.40    1.10
  -1  -2  13    2.40    0.90
  -1   2  13    3.40    0.70
  -1   2  13    4.40    0.80
  -1   2  13    4.80    1.30
   0  -2  13   58.29    2.30
   0  -2  13   51.89    2.60
   0  -2  13   57.59    2.50
   0  -2  13   59.79    2.50
   0   2  13   60.29    2.20
   0   2  13   59.29    2.30
   1  -2  13  273.67    7.90
   1  -2  13  276.17    7.90
   1  -2  13  278.77    7.90
   1  -2  13  269.87    7.80
   1   2  13  290.27    7.80
   1   2  13  289.67    7.90
   2  -2  13   43.90    2.00
   2  -2  13   43.00    2.00
   2  -2  13   42.40    2.00
   2  -2  13   40.30    2.10
   2   2  13   46.20    2.20
   2   2  13   46.20    2.00
   2   2  13   44.70    1.90
   3  -2  13  325.17    8.70
   3  -2  13  315.97    8.70
   3  -2  13  292.77    9.20
   3  -2  13  312.07    8.70
   3   2  13  317.67    8.60
   3   2  13  307.27    8.70
   3   2  13  299.37    8.90
   4  -2  13   64.89    2.50
   4  -2  13   60.59    2.90
   4  -2  13   65.39    2.50
   4  -2  13   61.99    2.50
   4   2  13   63.79    2.50
   4   2  13   62.89    2.60
   5  -2  13  195.18    5.40
   5  -2  13  177.88    5.40
   5  -2  13  176.48    5.40
   5   2  13  177.68    5.30
   5   2  13  167.78    5.30
   6  -2  13   16.40    1.20
   6  -2  13   13.00    1.10
   6  -2  13   16.30    1.50
   6   2  13   15.60    1.10
   7  -2  13    2.20    0.50
   7  -2  13    3.80    0.90
   7   2  13    3.10    0.70
  -7   2 -13    2.30    0.40
  -7  -3  13    0.00    0.60
  -7   3  13   -0.30    0.60
  -6  -3  13   58.89    2.20
  -6  -3  13   57.19    2.20
  -6   3  13   57.69    2.10
  -6   3  13   57.89    2.20
  -5  -3  13    0.80    0.60
  -5  -3  13    0.10    0.60
  -5   3  13   -0.20    0.50
  -5   3  13    0.60    0.60
  -4  -3  13    5.20    1.00
  -4  -3  13    5.60    1.00
  -4  -3  13    5.90    1.30
  -4   3  13    5.60    1.40
  -4   3  13    5.90    1.00
  -3  -3  13   15.10    1.50
  -3  -3  13   13.20    1.30
  -3  -3  13   12.00    1.50
  -3   3  13   12.60    1.10
  -3   3  13   13.70    1.20
  -3   3  13   14.30    1.60
  -2  -3  13  569.44   15.40
  -2  -3  13  557.24   15.30
  -2  -3  13  574.44   15.30
  -2   3  13  572.24   15.40
  -2   3  13  588.74   15.30
  -1  -3  13   24.00    2.10
  -1  -3  13   23.20    1.60
  -1  -3  13   22.40    1.60
  -1   3  13   21.40    1.40
  -1   3  13   19.50    1.50
   0  -3  13    1.00    0.70
   0  -3  13    1.50    0.90
   0  -3  13    1.90    0.80
   0   3  13    1.50    0.70
   0   3  13    1.60    0.70
   1  -3  13   11.70    1.50
  -1  -3 -13   16.40    1.60
   1  -3  13   17.10    1.90
   1  -3  13   13.40    1.30
   1  -3  13   13.60    1.50
   1   3  13   14.70    1.30
   1   3  13   15.00    1.30
   2  -3  13   97.89    4.20
   2  -3  13   95.99    3.30
   2  -3  13   98.59    3.30
   2   3  13   95.09    3.20
   2   3  13   81.89    3.80
   2   3  13   95.89    3.40
   3  -3  13   76.79    2.80
   3  -3  13   74.49    2.80
   3  -3  13   78.39    2.80
   3  -3  13   73.09    2.80
   3   3  13   77.09    2.80
   3   3  13   76.79    2.80
   3   3  13   77.79    2.90
   4  -3  13   22.10    1.50
   4  -3  13   22.80    1.50
   4  -3  13   22.00    1.50
   4   3  13   24.40    1.60
   4   3  13   22.50    1.70
   4   3  13   24.30    1.70
   5  -3  13    1.30    0.60
   5  -3  13   -0.50    0.50
   5  -3  13    0.00    0.60
   5   3  13    0.60    0.80
   5   3  13    0.40    0.60
   6  -3  13  126.49    3.80
   6  -3  13  118.19    3.70
  -6   3 -13  121.59    3.60
   6   3  13  118.39    4.00
   7  -3  13   40.70    1.50
   7  -3  13   37.20    1.60
   7   3  13   40.10    1.50
  -7   3 -13   40.00    1.50
  -7  -4  13   33.90    1.60
  -7   4  13   34.20    1.30
  -6  -4  13    9.20    1.60
  -6  -4  13    8.80    1.00
  -6   4  13   10.20    0.90
  -5  -4  13  309.67    9.00
  -5  -4  13  323.87    8.90
  -5  -4  13  331.07    9.00
  -5   4  13  321.47    8.90
  -4  -4  13   -0.40    0.70
  -4  -4  13   -0.20    0.60
  -4  -4  13   -0.50    0.60
  -4   4  13    0.10    0.50
  -4   4  13   -0.70    0.90
  -3  -4  13   86.19    3.00
  -3  -4  13   82.29    3.20
  -3  -4  13   82.29    3.00
  -3   4  13   85.39    2.90
  -3   4  13   86.39    3.00
  -2  -4  13  168.38    4.90
  -2  -4  13  162.28    4.90
  -2  -4  13  159.48    4.90
  -2   4  13  156.98    4.80
  -2   4  13  158.48    4.90
  -1  -4  13   85.49    2.90
  -1  -4  13   83.49    2.90
  -1  -4  13   79.49    3.30
  -1   4  13   82.39    2.90
  -1   4  13   78.79    2.80
   0  -4 -13   -0.20    0.60
   0  -4  13    1.50    0.70
   0  -4  13    1.50    0.70
   0  -4  13    0.40    1.40
   0   4  13   -0.50    0.60
   0   4  13   -0.30    0.60
   1  -4  13  176.38    5.20
   1  -4  13  170.78    5.20
   1  -4  13  168.28    5.20
  -1  -4 -13  174.48    5.20
   1   4  13  170.78    5.20
   1   4  13  175.38    5.10
   2  -4  13   82.99    2.90
   2  -4  13   83.09    3.00
   2  -4  13   82.79    3.00
   2   4  13   82.99    3.00
   2   4  13   84.39    3.00
   3  -4  13    0.30    0.60
   3  -4  13   -0.70    0.60
   3  -4  13    0.10    0.60
   3   4  13    1.10    0.90
   3   4  13   -0.80    0.70
   3   4  13   -0.40    0.80
   4  -4  13    4.00    1.00
   4  -4  13    5.80    1.10
   4  -4  13    1.80    0.60
   4   4  13    5.00    1.00
   4   4  13    3.30    0.80
   4   4  13    2.90    0.90
   5  -4  13    1.70    0.60
   5  -4  13    2.80    0.60
   5  -4  13    2.00    0.60
   5   4  13    4.80    1.10
  -5   4 -13    4.20    0.90
   6  -4  13   74.49    2.50
   6  -4  13   77.09    2.50
  -6   4 -13   75.79    2.40
   6   4  13   75.49    2.50
   7  -4  13   17.10    0.90
  -7   4 -13   17.30    0.80
   7   4  13   18.60    0.90
  -7   5  13    6.90    0.90
   6  -5 -13    0.60    0.60
  -6  -5  13   -0.50    0.70
  -6  -5  13    0.30    0.80
  -6   5  13    0.30    0.50
  -5  -5  13   -0.20    0.50
  -5  -5  13    0.40    0.60
  -5   5  13    0.80    0.50
  -4  -5  13    5.90    1.20
  -4  -5  13    6.80    1.10
  -4  -5  13    6.30    1.10
  -4   5  13    6.60    1.30
  -3  -5  13    0.10    0.60
  -3  -5  13    0.50    0.60
  -3  -5  13    0.40    0.70
  -3   5  13    1.00    0.60
  -3   5  13    0.00    0.70
  -2  -5  13  131.39    4.10
  -2  -5  13  134.89    4.20
   2  -5 -13  121.19    4.10
  -2  -5  13  126.69    4.10
  -2   5  13  132.29    4.10
  -2   5  13  128.29    4.60
   1  -5 -13  793.72   21.20
  -1  -5  13  792.32   21.10
  -1  -5  13  788.32   21.10
  -1   5  13  814.82   21.10
  -1   5  13  789.32   21.20
   0  -5  13   11.20    1.20
   0  -5  13   12.80    1.20
   0  -5  13   10.10    1.50
   0  -5 -13    9.70    1.20
   0   5  13   11.30    1.20
   0   5  13   14.60    1.20
   1  -5  13  116.69    3.80
   1  -5  13  118.09    4.00
  -1  -5 -13  119.29    3.90
   1  -5  13  120.79    3.90
   1   5  13  121.09    3.90
   1   5  13  120.89    3.80
   2  -5  13   -0.20    0.60
  -2  -5 -13   -0.40    0.90
   2  -5  13   -0.10    0.60
   2  -5  13    0.70    0.60
   2   5  13    0.60    0.80
   2   5  13    0.50    0.70
   3  -5  13   49.99    2.10
   3  -5  13   47.90    2.10
   3  -5  13   49.00    2.10
   3   5  13   55.39    2.40
   3   5  13   50.99    2.10
   4  -5  13   16.40    1.40
   4  -5  13   15.20    1.30
   4   5  13   19.10    1.60
  -4   5 -13   15.80    1.70
   5  -5  13    6.90    1.00
   5  -5  13    6.40    1.00
   5   5  13    5.90    1.10
  -5   5 -13    6.80    0.90
   6  -5  13    0.70    0.50
  -6   5 -13    0.00    0.40
  -6  -6  13   19.30    1.00
  -6   6  13   19.20    0.90
  -5  -6  13   44.30    1.90
   5  -6 -13   47.90    1.90
  -5  -6  13   46.10    1.80
  -5   6  13   45.50    1.70
  -4  -6  13   13.20    1.10
  -4  -6  13   14.10    1.20
   4  -6 -13   14.50    1.20
  -4   6  13   14.60    1.30
  -4   6  13   14.90    1.00
  -3  -6  13   99.69    3.40
  -3  -6  13  109.29    3.80
  -3  -6  13   99.19    3.40
   3  -6 -13   99.79    3.40
  -3   6  13   95.29    3.20
   2  -6 -13   15.20    1.40
  -2  -6  13   15.00    1.30
  -2  -6  13   18.60    1.30
  -2   6  13   17.60    1.30
  -2   6  13   16.00    1.20
  -1  -6  13    5.10    1.00
  -1  -6  13    5.60    1.00
   1  -6 -13    3.90    0.80
  -1   6  13    4.40    1.10
  -1   6  13    4.50    0.80
   0  -6 -13    8.70    1.20
   0  -6  13    9.20    1.40
   0  -6  13   10.10    1.20
   0   6  13    9.60    1.20
   0   6  13   10.60    1.20
  -1  -6 -13  110.69    3.70
   1  -6  13  111.59    3.70
   1  -6  13  111.89    3.60
   1   6  13  116.09    3.70
   1   6  13  112.19    3.60
  -2  -6 -13   -0.20    0.80
   2  -6  13    1.00    0.50
   2  -6  13    1.30    0.50
   2   6  13    0.30    0.60
   3  -6  13    0.80    0.60
   3   6  13    0.90    0.70
   4  -6  13   20.30    1.20
   4  -6  13   17.80    1.20
  -4   6 -13   18.70    1.20
   5  -6  13   87.99    2.70
   5  -6  13   85.19    2.70
   5   6  13   85.29    2.80
  -5   6 -13   81.89    2.70
   6  -6  13   24.40    1.00
  -5  -7  13    0.80    0.40
  -5   7  13    0.90    0.40
  -4  -7  13    1.50    0.50
   4  -7 -13    1.50    0.60
  -4  -7  13    1.60    0.50
  -4   7  13    0.50    0.40
  -4   7  13    1.10    0.60
  -3  -7  13   32.10    1.60
  -3  -7  13   33.00    1.50
  -3   7  13   30.90    1.50
  -3   7  13   31.90    1.40
  -2  -7  13   31.70    1.50
   2  -7 -13   32.00    1.70
  -2  -7  13   32.40    1.60
  -2   7  13   31.60    1.50
  -2   7  13   32.30    1.50
  -1  -7  13    7.40    1.00
  -1  -7  13   10.30    1.00
   1  -7 -13    7.20    1.00
  -1   7  13    6.00    1.10
  -1   7  13    6.20    1.00
   0  -7  13    8.00    1.10
   0  -7  13    8.40    1.00
   0  -7 -13    7.20    1.10
   0   7  13    6.60    1.50
   0   7  13    7.00    1.00
   1  -7  13   11.90    1.10
   1  -7  13    8.70    1.10
  -1  -7 -13    8.60    1.20
   1   7  13   10.40    1.10
   2  -7  13    0.70    0.50
   2  -7  13    1.20    0.50
  -2  -7 -13    2.00    0.90
   2   7  13    2.60    0.70
   3  -7  13   14.00    1.10
   3  -7  13   12.90    1.00
   3   7  13   16.00    1.50
   4  -7  13   71.19    2.60
   4  -7  13   70.29    2.30
   5  -7  13  101.39    2.90
  -5   7 -13  102.49    2.90
  -4   8  13   10.00    0.80
  -3  -8  13   19.90    1.00
  -3  -8  13   22.20    1.00
   3  -8 -13   21.10    1.20
  -3   8  13   17.90    1.20
  -3   8  13   21.00    1.10
  -2  -8  13   23.90    1.50
   2  -8 -13   22.00    1.30
  -2  -8  13   24.80    1.30
  -2   8  13   18.70    1.50
  -2   8  13   22.40    1.10
   1  -8 -13   69.39    2.40
  -1  -8  13   67.69    2.30
  -1  -8  13   65.59    2.20
  -1   8  13   66.69    2.40
   0  -8  13    8.30    0.90
   0  -8 -13    7.10    1.10
   0  -8  13    8.50    1.00
   0   8  13    7.30    0.90
   1  -8  13   14.30    1.10
  -1  -8 -13   15.50    1.30
   1  -8  13   14.10    1.00
   1   8  13   14.90    1.10
  -1   8 -13   14.20    1.10
   2  -8  13    0.70    0.40
   2  -8  13    1.10    0.60
  -2   8 -13    0.70    0.40
   2   8  13    0.50    0.60
   3  -8  13    0.30    0.50
  -3   8 -13   -0.30    0.50
  -1  -9  13    5.70    0.80
  -1  -9  13    4.70    0.80
  -1   9  13    5.40    0.60
   0  -9  13   17.80    1.00
   0  -9  13   16.70    1.00
   0   9  13   18.60    1.00
   1  -9  13   14.10    0.90
  -7   0  14   -0.20    0.50
  -6   0  14    3.60    0.90
  -5   0  14    0.30    0.60
  -4   0  14   70.69    2.60
  -3   0  14   -0.40    0.90
  -3   0  14    0.00    0.60
  -2   0  14    0.40    0.60
  -2   0  14   -1.60    1.10
  -2   0  14    0.70    0.80
  -1   0  14   -1.20    0.80
  -1   0  14   -0.60    0.80
  -1   0  14    1.00    0.80
   0   0  14    1.90    1.30
   0   0  14    0.80    0.70
   0   0  14    0.70    0.70
   1   0  14    1.20    0.70
   1   0  14    0.40    0.60
   1   0  14    2.90    0.90
   2   0  14    5.30    1.30
   2   0  14    4.00    0.70
   2   0  14    5.50    1.20
   3   0  14   -0.70    0.60
   3   0  14   -0.10    0.60
   3   0  14   -0.30    0.60
   4   0  14   10.70    1.20
   4   0  14   12.00    1.30
   4   0  14   10.30    1.20
   5   0  14    1.30    0.70
   5   0  14    0.20    0.50
   5   0  14    0.10    0.60
   6   0  14   62.69    2.30
  -7   0 -14   -0.30    0.40
   7   0  14   -0.20    0.40
  -7  -1  14    1.70    0.60
  -7   1  14    2.10    0.60
  -6  -1  14   42.80    1.90
  -6   1  14   44.10    1.90
  -5  -1  14    3.90    1.00
  -5  -1  14    2.90    1.00
  -5   1  14    2.60    0.60
  -5   1  14    4.10    0.90
  -4  -1  14   25.60    2.00
  -4  -1  14   21.60    1.40
  -4   1  14   23.70    1.40
  -4   1  14   25.60    1.60
  -3  -1  14   11.70    2.20
  -3  -1  14    9.00    1.10
  -3   1  14    8.40    1.70
  -3   1  14   11.20    1.10
  -2  -1  14   34.60    1.70
  -2   1  14   35.60    1.60
  -2   1  14   31.70    2.10
  -2   1  14   35.30    1.80
  -1  -1  14  109.99    3.60
  -1  -1  14  102.29    3.70
  -1  -1  14  103.59    3.60
  -1   1  14  108.19    3.40
  -1   1  14  107.39    3.50
  -1   1  14  106.69    3.40
   0  -1  14  441.76   11.90
   0  -1  14  440.66   12.00
   0  -1  14  436.36   12.00
   0   1  14  447.46   12.00
   0   1  14  438.66   11.90
   1  -1  14    1.30    0.70
   1  -1  14    1.40    0.70
   1  -1  14    1.90    0.80
   1   1  14    4.20    1.20
   1   1  14    0.10    0.60
   1   1  14    0.50    0.60
   2  -1  14   17.60    1.40
   2  -1  14   15.80    1.40
   2  -1  14   16.30    2.10
   2  -1  14   15.90    1.40
   2   1  14   15.50    1.30
   2   1  14   15.00    1.40
   2   1  14   13.50    1.60
   3  -1  14    1.40    0.70
   3  -1  14    2.70    0.70
   3  -1  14    2.30    0.70
   3   1  14    2.30    0.70
   3   1  14    1.80    0.70
   3   1  14    1.30    0.70
   4  -1  14  124.29    3.90
   4  -1  14  118.29    4.00
   4  -1  14  117.39    3.90
   4  -1  14  121.59    3.90
   4   1  14  119.09    3.90
   4   1  14  119.79    3.90
   4   1  14  118.59    3.80
   5  -1  14   32.60    1.60
   5  -1  14   30.10    1.80
   5  -1  14   38.50    1.80
   5   1  14   30.50    1.70
   5   1  14   29.50    1.80
   5   1  14   32.30    1.60
   6  -1  14    6.60    1.00
   6  -1  14    3.90    0.90
   6  -1  14    4.90    1.20
   6   1  14    5.90    0.90
  -7  -1 -14    6.10    1.10
   7  -1  14    7.50    1.30
   7  -1  14    8.20    0.80
   7   1  14    6.10    0.90
  -7   1 -14    8.40    0.80
  -7  -2  14   40.70    1.70
  -7   2  14   41.40    1.70
  -6  -2  14    4.70    0.80
  -6  -2  14    5.00    1.10
  -6   2  14    5.80    1.00
  -6   2  14    4.90    0.80
  -5  -2  14   28.50    1.70
  -5  -2  14   26.70    1.50
  -5   2  14   27.00    1.60
  -5   2  14   30.20    1.60
  -4  -2  14    4.20    0.90
  -4  -2  14    4.50    1.10
  -4   2  14    3.50    0.80
  -4   2  14    5.10    1.20
  -3  -2  14  116.39    3.90
  -3  -2  14  117.89    3.80
  -3   2  14  120.29    3.80
  -3   2  14  117.19    3.70
  -2  -2  14   34.30    2.10
  -2  -2  14   35.30    2.00
  -2  -2  14   34.70    1.80
  -2   2  14   34.30    2.00
  -2   2  14   36.30    1.80
  -2   2  14   35.00    1.70
  -1  -2  14  268.77    7.50
  -1  -2  14  264.57    7.60
  -1  -2  14  258.47    7.50
  -1   2  14  265.47    7.50
  -1   2  14  268.07    7.40
   0  -2  14    0.70    0.70
   0  -2  14    4.50    1.00
   0  -2  14    3.10    1.00
   0  -2  14    3.70    1.00
   0   2  14    2.10    0.60
   0   2  14    1.60    0.70
   1  -2  14  244.08    7.00
   1  -2  14  253.17    6.90
   1  -2  14  233.38    6.90
   1  -2  14  244.28    7.00
   1   2  14  244.88    6.90
   1   2  14  232.08    6.80
   2  -2  14    4.50    0.90
   2  -2  14    3.60    0.80
   2  -2  14    4.40    1.20
   2  -2  14    5.70    1.00
   2   2  14    4.20    1.00
   3  -2  14  262.47    7.60
   3  -2  14  264.77    7.70
   3  -2  14  271.57    7.70
   3  -2  14  259.37    7.60
   3   2  14  270.47    7.60
   3   2  14  273.07    7.60
   3   2  14  273.47    7.60
   4  -2  14   68.19    2.50
   4  -2  14   69.59    2.50
   4  -2  14   68.09    2.60
   4  -2  14   66.69    2.60
   4   2  14   69.49    2.60
   4   2  14   66.19    2.60
   4   2  14   66.69    2.60
   5  -2  14   52.99    2.20
   5  -2  14   54.19    2.20
   5  -2  14   52.79    2.10
   5   2  14   42.60    3.00
   5   2  14   51.49    2.10
   5   2  14   54.89    2.10
   6  -2  14    1.00    0.60
   6  -2  14   -0.20    0.70
   6  -2  14    0.00    0.50
   6   2  14   -0.30    0.40
   7  -2  14   57.49    1.90
   7  -2  14   46.00    2.00
   7   2  14   55.79    1.90
  -7   2 -14   59.69    1.80
  -7  -3  14    2.00    0.70
  -6  -3  14   38.50    1.70
  -6  -3  14   38.40    1.80
  -6   3  14   39.30    1.60
  -5  -3  14    8.60    1.20
  -5  -3  14   11.10    1.20
  -5   3  14   10.80    1.10
  -5   3  14    9.90    1.10
  -4  -3  14   66.89    2.70
  -4  -3  14   67.39    2.50
  -4  -3  14   66.59    2.60
  -4   3  14   65.89    2.50
  -4   3  14   65.79    2.40
  -3  -3  14   13.60    1.50
  -3  -3  14   13.80    1.30
  -3  -3  14   15.10    1.50
  -3   3  14   16.30    1.60
  -3   3  14   13.60    1.20
  -3   3  14   15.70    1.30
  -2  -3  14  226.18    6.50
  -2  -3  14  218.88    6.40
  -2  -3  14  223.48    6.50
  -2   3  14  221.68    6.40
  -2   3  14  223.78    6.50
  -1  -3  14    7.10    1.30
  -1  -3  14    7.70    1.80
  -1  -3  14    6.90    1.40
  -1   3  14    8.20    1.80
   0  -3  14  136.49    4.30
   0  -3  14  134.49    4.10
   0  -3  14  133.89    4.20
   0  -3 -14  135.99    4.10
   0   3  14  130.59    4.20
   0   3  14  115.39    4.40
   1  -3  14   76.29    2.80
   1  -3  14   74.99    2.90
   1  -3  14   75.49    3.00
   1   3  14   79.29    2.80
   1   3  14   81.19    2.90
   2  -3  14   69.39    2.70
   2  -3  14   75.49    2.80
   2  -3  14   75.39    2.80
   2  -3  14   73.89    2.70
   2   3  14   71.59    2.70
   2   3  14   71.29    3.00
   2   3  14   72.79    2.60
   3  -3  14    0.10    0.70
   3  -3  14   -0.40    0.60
   3  -3  14    0.10    0.70
   3  -3  14    1.80    0.90
   3   3  14    0.50    0.70
   3   3  14    0.90    0.70
   3   3  14    0.70    0.80
   4  -3  14   13.90    1.30
   4  -3  14   15.50    1.30
   4  -3  14   12.70    1.30
   4   3  14   14.80    1.50
   4   3  14   15.10    1.50
   4   3  14   13.60    1.30
   5  -3  14    6.20    1.30
   5  -3  14    7.20    1.10
   5   3  14    7.80    1.40
   5   3  14    6.30    1.40
   6  -3  14    5.60    0.90
   6  -3  14    3.80    0.80
   6   3  14    4.90    0.80
  -6   3 -14    4.90    0.70
   7  -3  14    4.50    0.90
   7  -3  14    6.30    0.80
   7   3  14    6.70    0.70
  -7   3 -14    6.10    0.60
  -7   4  14   82.59    2.70
  -6  -4  14    4.20    0.90
  -6  -4  14    7.20    1.00
  -6   4  14    4.80    0.80
  -5  -4  14  466.15   12.50
  -5  -4  14  467.25   12.50
  -5   4  14  449.76   12.40
  -4  -4  14   89.19    3.10
  -4  -4  14   91.59    3.10
  -4  -4  14   87.89    3.10
  -4   4  14   84.19    3.10
  -4   4  14   89.09    2.90
  -3  -4  14  513.05   14.20
  -3  -4  14  522.95   14.10
  -3  -4  14  520.85   14.10
  -3   4  14  519.25   14.10
  -3   4  14  531.45   14.10
  -2  -4  14    7.10    1.30
  -2  -4  14    8.00    1.30
  -2  -4  14    8.90    1.90
  -2   4  14    8.30    1.20
  -2   4  14    6.10    1.20
  -1  -4  14  240.28    6.90
  -1  -4  14  245.28    6.90
  -1  -4  14  230.98    7.00
  -1   4  14  240.38    6.90
  -1   4  14  232.08    6.80
   0  -4  14   10.50    1.30
   0  -4  14    7.30    1.40
   0  -4 -14    6.60    1.20
   0  -4  14    9.90    1.20
   0   4  14    7.50    1.20
   0   4  14    9.90    1.10
   1  -4  14  177.98    5.40
   1  -4  14  180.98    5.50
   1  -4  14  174.38    5.40
  -1  -4 -14  188.48    5.50
   1   4  14  187.68    5.50
   1   4  14  185.78    5.40
   2  -4  14   55.79    2.30
   2  -4  14   57.69    2.30
   2  -4  14   58.09    2.40
   2   4  14   58.99    2.30
   2   4  14   57.19    2.30
   3  -4  14  278.57    8.00
   3  -4  14  279.27    8.10
   3  -4  14  279.77    8.10
   3   4  14  287.57    8.00
   3   4  14  289.37    8.00
   3   4  14  292.77    8.10
   4  -4  14    2.60    0.70
   4  -4  14    2.00    0.60
   4  -4  14    2.70    0.60
   4   4  14    1.90    0.70
   4   4  14    3.90    0.90
   4   4  14    2.40    0.80
   5  -4  14   18.80    1.20
   5  -4  14   19.40    1.20
   5  -4  14   20.10    1.30
   5   4  14   19.60    1.30
  -5   4 -14   19.00    1.10
   6  -4  14   10.20    0.90
   6  -4  14   10.50    1.00
   6   4  14    9.10    0.90
  -6   4 -14   11.40    0.80
  -6  -5  14    5.30    0.70
   6  -5 -14    7.00    1.00
  -6  -5  14    5.10    1.10
  -6   5  14    6.20    0.70
  -5  -5  14   55.59    2.20
  -5   5  14   49.70    1.90
  -4  -5  14  140.89    4.50
  -4  -5  14  143.69    4.40
  -4  -5  14  146.69    4.50
  -4   5  14  146.09    4.40
  -3  -5  14   30.70    1.60
  -3  -5  14   29.50    1.90
  -3  -5  14   31.40    1.60
  -3   5  14   30.00    1.50
  -3   5  14   30.30    1.60
  -2  -5  14   20.60    1.40
  -2  -5  14   21.30    1.40
   2  -5 -14   20.30    2.20
  -2   5  14   18.60    1.80
  -2   5  14   22.10    1.40
  -1  -5  14  113.69    3.80
  -1  -5  14  122.49    3.90
   1  -5 -14  120.09    3.90
  -1   5  14  118.59    3.80
  -1   5  14  119.99    3.80
   0  -5  14   79.99    2.90
   0  -5 -14   79.29    2.80
   0  -5  14   75.49    2.80
   0  -5  14   76.89    2.80
   0   5  14   79.89    3.40
   0   5  14   72.19    2.70
   1  -5  14   73.49    2.80
   1  -5  14   72.09    2.80
   1  -5  14   75.59    3.20
  -1  -5 -14   75.59    2.80
   1   5  14   77.69    2.70
   1   5  14   72.59    2.70
   2  -5  14   -0.10    0.50
   2  -5  14   -0.70    0.60
   2  -5  14    0.80    0.60
   2   5  14   -0.20    0.70
   2   5  14    0.90    0.60
   3  -5  14   17.70    1.30
   3  -5  14   18.70    1.30
   3  -5  14   18.60    1.30
   3   5  14   19.60    1.40
   3   5  14   18.30    2.00
   4  -5  14   74.99    2.60
   4  -5  14   78.39    2.90
   4  -5  14   73.29    2.70
   4   5  14   78.29    3.00
   4   5  14   78.39    2.70
  -4   5 -14   74.89    2.50
   5  -5  14   30.80    1.40
   5  -5  14   27.90    1.40
  -5   5 -14   30.80    1.30
   5   5  14   29.70    1.50
   6  -5  14   56.49    1.80
  -6   5 -14   50.09    1.80
  -6   5 -14   53.39    1.70
   6   5  14   52.89    1.80
  -6   6  14   28.30    1.10
   5  -6 -14   15.50    1.20
  -5   6  14   15.50    0.90
  -4  -6  14    0.80    0.90
  -4  -6  14    1.40    0.60
   4  -6 -14    1.60    0.60
  -4  -6  14    1.70    0.50
  -4   6  14    2.40    0.50
  -4   6  14    2.60    0.70
  -3  -6  14   71.89    2.60
  -3  -6  14   72.09    2.60
   3  -6 -14   73.49    2.70
  -3   6  14   73.49    2.60
  -3   6  14   75.99    2.50
  -2  -6  14    1.00    0.50
   2  -6 -14    0.80    0.60
  -2  -6  14    2.40    0.80
  -2   6  14    1.10    0.60
  -2   6  14    1.30    0.50
   1  -6 -14   14.10    1.30
  -1  -6  14   12.30    1.10
  -1  -6  14   15.60    1.70
  -1   6  14   12.20    1.10
  -1   6  14   11.70    1.20
   0  -6  14    0.00    0.50
   0  -6 -14   -0.60    0.60
   0  -6  14    0.80    0.60
   0   6  14    0.00    0.50
   0   6  14    0.20    0.60
  -1  -6 -14  143.99    4.30
   1  -6  14  139.69    4.30
   1  -6  14  132.59    4.30
   1   6  14  138.69    4.30
   1   6  14  135.99    4.20
   2  -6  14   13.40    1.50
   2  -6  14   10.10    1.20
   2   6  14   13.00    1.80
   3  -6  14    2.00    0.50
   3  -6  14    1.80    0.60
   3   6  14    2.20    0.70
   4  -6  14   21.20    1.20
   4  -6  14   18.70    1.20
  -4   6 -14   22.80    1.30
   5  -6  14    4.30    1.10
   5  -6  14    4.40    0.70
  -5   6 -14    3.10    0.60
  -5  -7  14   33.50    1.30
  -5   7  14   34.40    1.20
  -4  -7  14   48.60    1.70
   4  -7 -14   48.80    1.90
  -4  -7  14   52.29    1.80
  -4   7  14   51.59    1.70
  -4   7  14   49.10    1.80
  -3  -7  14   29.90    1.30
   3  -7 -14   30.70    1.50
  -3  -7  14   29.10    1.40
  -3   7  14   30.50    1.40
  -3   7  14   30.50    1.40
  -2  -7  14   24.20    1.30
   2  -7 -14   21.20    1.40
  -2  -7  14   21.80    1.20
  -2   7  14   23.80    1.30
  -2   7  14   22.60    1.20
  -1  -7  14   17.70    1.20
   1  -7 -14   17.80    1.30
  -1  -7  14   19.00    1.20
  -1   7  14   19.70    1.30
  -1   7  14   19.10    1.30
   0  -7 -14  118.39    3.80
   0  -7  14  117.69    3.70
   0  -7  14  119.09    3.70
   0   7  14  121.99    3.70
   0   7  14  117.09    3.70
   1  -7  14   13.50    1.00
  -1  -7 -14   10.40    1.80
   1  -7  14   13.80    1.30
   1   7  14   12.90    1.10
   2  -7  14   26.70    1.40
   2  -7  14   26.20    1.40
   2   7  14   26.90    1.40
   3  -7  14   34.90    1.50
   3  -7  14   32.10    1.40
   3   7  14   36.60    2.50
   4  -7  14   39.80    1.70
   4  -7  14   35.80    1.40
  -4   7 -14   38.80    1.40
  -3  -8  14   20.30    1.00
  -3  -8  14   18.80    1.00
  -3   8  14   18.90    1.00
  -3   8  14   18.30    1.10
  -2  -8  14   22.00    1.10
  -2  -8  14   23.40    1.10
   2  -8 -14   22.50    1.30
  -2   8  14   24.90    1.30
  -2   8  14   22.00    1.30
  -1  -8  14    6.20    0.80
  -1  -8  14    7.70    0.80
   1  -8 -14    7.40    1.00
  -1   8  14   10.00    1.20
   0  -8 -14    8.80    1.20
   0  -8  14    6.60    0.80
   0  -8  14    6.20    0.80
   0   8  14    6.80    0.80
   1  -8  14    5.00    0.80
   1  -8  14    2.60    0.60
   1   8  14    2.20    0.50
  -1   8 -14    3.20    0.60
   2  -8  14   51.39    1.80
   2  -8  14   56.19    1.80
  -2   8 -14   50.09    1.80
   2   8  14   53.89    1.90
   3  -8  14    9.10    0.80
  -3   8 -14    8.10    0.70
  -7   0  15    3.30    0.70
  -6   0  15   -0.30    0.50
  -5   0  15   47.90    2.00
  -4   0  15    0.00    0.60
  -3   0  15  427.26   11.60
  -3   0  15  422.16   11.50
  -2   0  15    1.00    0.70
  -2   0  15    0.50    0.80
  -2   0  15   -0.30    0.90
  -1   0  15  484.35   12.90
  -1   0  15  469.85   12.90
   0   0  15    2.20    1.10
   0   0  15    0.50    0.60
   0   0  15    0.00    0.70
   1   0  15  189.08    5.60
   1   0  15  188.28    5.50
   1   0  15  188.58    5.60
   2   0  15    0.40    0.60
   2   0  15    0.00    0.60
   2   0  15   -0.70    1.20
   3   0  15   10.90    1.20
   3   0  15    9.30    1.20
   3   0  15   10.20    1.20
   4   0  15    0.10    0.50
   4   0  15   -0.50    0.60
   4   0  15    0.00    0.60
   5   0  15   62.69    2.40
   5   0  15   65.19    2.50
   5   0  15   64.29    2.40
   6   0  15   -0.80    0.40
   7   0  15    9.70    0.80
  -7   0 -15    9.90    0.80
  -7  -1  15   10.40    1.00
  -7   1  15    8.90    1.00
  -6  -1  15    0.20    0.50
  -6   1  15    1.10    0.60
  -5  -1  15   46.30    2.40
  -5  -1  15   51.59    2.10
  -5   1  15   49.30    2.30
  -5   1  15   50.39    2.20
  -4  -1  15   82.09    2.90
  -4   1  15   80.89    2.90
  -4   1  15   78.39    2.90
  -3  -1  15    1.10    0.70
  -3   1  15    1.90    0.80
  -3   1  15    1.30    0.60
  -2  -1  15  144.49    4.40
  -2  -1  15  142.79    4.70
  -2   1  15  141.79    4.90
  -2   1  15  144.29    4.40
  -2   1  15  149.49    4.60
  -1  -1  15   51.09    2.30
  -1  -1  15   52.39    2.60
  -1  -1  15   54.79    2.50
  -1   1  15   57.49    2.10
  -1   1  15   56.79    2.30
  -1   1  15   55.79    2.30
   0  -1  15  336.67    9.30
   0  -1  15  341.07    9.30
   0  -1  15  344.17    9.30
   0   1  15  332.97    9.20
   0   1  15  324.37    9.30
   1  -1  15   86.09    3.00
   1  -1  15   84.19    3.00
   1  -1  15   89.39    3.10
   1   1  15   83.09    3.30
   1   1  15   89.09    2.90
   1   1  15   85.39    3.00
   2  -1  15    6.10    1.20
   2  -1  15    3.60    0.80
   2  -1  15    7.60    1.20
   2   1  15    5.70    1.20
   2   1  15    5.70    1.10
   2   1  15    7.90    1.10
   3  -1  15   39.40    1.80
   3  -1  15   37.80    1.80
   3  -1  15   36.00    2.30
   3  -1  15   37.80    1.80
   3   1  15   37.50    1.80
   3   1  15   34.60    1.80
   3   1  15   35.10    1.80
   4  -1  15   73.09    2.70
   4  -1  15   75.99    2.70
   4  -1  15   75.79    2.80
   4  -1  15   75.69    2.90
   4   1  15   73.69    2.80
   4   1  15   73.59    2.70
   4   1  15   75.29    2.70
   5  -1  15   98.89    3.40
   5  -1  15  101.89    3.40
   5  -1  15   97.99    3.30
   5   1  15  100.29    3.30
   5   1  15   99.89    3.40
   6  -1  15   20.60    1.60
   6  -1  15   20.40    1.20
   6  -1  15   20.50    1.60
   6   1  15   20.40    1.20
   7  -1  15    0.50    0.60
  -7  -1 -15    0.70    0.70
   7   1  15    0.00    0.40
  -7   1 -15    0.20    0.40
  -7  -2  15    0.40    0.50
  -6  -2  15   23.70    1.50
  -6  -2  15   22.90    1.40
  -6   2  15   21.80    1.50
  -6   2  15   23.50    1.40
  -5  -2  15  188.88    5.60
  -5   2  15  188.28    5.60
  -5   2  15  185.98    5.60
  -4  -2  15  226.08    6.60
  -4  -2  15  230.08    6.60
  -4   2  15  225.68    6.50
  -4   2  15  227.58    6.60
  -3  -2  15   71.79    2.70
  -3  -2  15   76.69    2.90
  -3   2  15   74.19    2.70
  -3   2  15   73.49    3.00
  -3   2  15   76.29    2.70
  -2  -2  15  146.09    4.50
  -2  -2  15  135.59    5.20
  -2   2  15  148.59    4.40
  -2   2  15  144.39    4.50
  -2   2  15  148.19    4.50
  -1  -2  15  231.28    6.60
  -1  -2  15  238.88    6.60
  -1  -2  15  233.58    6.60
  -1   2  15  200.98    7.30
  -1   2  15  219.28    6.80
   0  -2  15   12.20    1.70
   0  -2  15   13.10    1.50
   0  -2  15   13.70    1.70
   0  -2  15    9.20    1.40
   0   2  15    8.10    1.40
   1  -2  15  142.29    4.60
   1  -2  15  143.59    4.50
   1  -2  15  154.18    4.50
   1  -2  15  142.09    4.60
   1   2  15  144.39    4.40
   1   2  15  140.99    4.40
   2  -2  15    5.00    1.20
   2  -2  15    8.50    1.30
   2  -2  15    6.90    1.10
   2  -2  15    5.50    0.90
   2   2  15    5.10    1.10
   2   2  15    7.90    1.10
   2   2  15    7.30    1.10
   3  -2  15  201.28    6.00
   3  -2  15  205.78    6.00
   3  -2  15  201.58    6.10
   3  -2  15  200.68    6.00
   3   2  15  203.98    6.00
   3   2  15  204.68    5.90
   3   2  15  207.08    6.00
   4  -2  15    0.80    0.60
   4  -2  15    0.90    0.80
   4  -2  15    0.90    0.60
   4  -2  15    0.20    0.60
   4   2  15    0.60    0.70
   4   2  15    1.20    0.60
   4   2  15    0.90    0.60
   5  -2  15   88.19    3.00
   5  -2  15   88.39    3.00
   5   2  15   93.99    3.80
   5   2  15   87.89    3.20
   5   2  15   87.09    3.00
   6  -2  15   46.20    2.00
   6  -2  15   46.40    1.90
   6  -2  15   46.30    1.80
   6   2  15   44.70    1.70
   7  -2  15   99.99    3.00
   7   2  15  104.79    3.00
  -7   2 -15  103.99    2.90
  -6  -3  15   59.69    2.20
  -6  -3  15   59.09    2.10
  -6   3  15   60.29    2.10
  -5  -3  15   45.20    1.90
  -5  -3  15   43.10    1.90
  -5   3  15   38.70    1.70
  -4  -3  15  129.89    4.10
  -4  -3  15  131.39    4.10
  -4  -3  15  124.09    4.90
  -4   3  15  127.69    4.00
  -4   3  15  131.29    4.10
  -3  -3  15   15.60    1.60
  -3  -3  15   17.40    1.50
  -3  -3  15   16.30    1.60
  -3   3  15   16.40    1.30
  -3   3  15   14.60    1.60
  -2  -3  15  358.96    9.90
  -2  -3  15  355.56    9.90
  -2   3  15  356.96    9.90
  -2   3  15  351.26    9.80
  -1  -3  15  874.31   22.70
  -1  -3  15  855.31   22.70
  -1  -3  15  825.02   22.70
  -1   3  15  868.21   22.70
  -1   3  15  867.41   22.70
   0  -3  15  429.26   11.60
   0  -3  15  431.06   11.60
   0  -3 -15  421.36   11.60
   0  -3  15  428.26   11.60
   0   3  15  419.06   11.50
   0   3  15  417.36   11.60
   1  -3  15   21.00    1.40
   1  -3  15   20.00    1.60
   1  -3  15   22.40    1.60
   1  -3  15   19.70    1.80
   1   3  15   19.50    1.40
   1   3  15   20.50    1.40
   2  -3  15  521.65   14.20
   2  -3  15  527.55   14.30
   2  -3  15  529.35   14.20
   2  -3  15  536.95   14.30
   2   3  15  514.45   14.10
   2   3  15  524.35   14.20
   3  -3  15    7.60    1.10
   3  -3  15    9.30    1.30
   3  -3  15    6.40    1.20
   3  -3  15    8.30    1.20
   3   3  15    9.70    1.30
   3   3  15    5.50    1.20
   3   3  15    7.20    1.40
   4  -3  15  182.28    5.30
   4  -3  15  174.58    5.40
   4   3  15  184.88    5.40
   4   3  15  176.48    5.30
   4   3  15  180.78    5.30
   5  -3  15   31.40    1.50
   5  -3  15   33.00    1.60
   5  -3  15   31.80    1.60
   5   3  15   31.30    1.50
   5   3  15   31.50    1.70
   6  -3  15  298.27    8.40
   6  -3  15  313.87    8.40
   6   3  15  310.77    8.40
  -6   3 -15  310.97    8.40
  -7   3 -15    0.70    0.30
   7   3  15    1.30    0.40
  -6  -4  15    4.10    0.80
  -6  -4  15    5.70    1.10
  -6   4  15    4.90    0.80
  -5  -4  15   15.50    1.10
  -5  -4  15   15.40    1.30
  -5   4  15   12.70    1.00
  -4  -4  15   81.59    3.20
  -4  -4  15   93.49    3.20
  -4  -4  15   89.59    3.00
  -4   4  15   88.39    2.90
  -3  -4  15    4.60    1.10
  -3  -4  15    4.00    1.00
  -3  -4  15    2.40    0.70
  -3   4  15    2.10    0.80
  -3   4  15    2.70    0.60
  -2  -4  15   62.59    2.40
  -2  -4  15   63.79    2.50
  -2   4  15   61.59    2.80
  -2   4  15   61.29    2.40
  -1  -4  15   26.00    1.60
   1  -4 -15   21.80    1.50
  -1  -4  15   25.00    2.10
  -1  -4  15   25.10    1.50
  -1   4  15   24.00    1.50
  -1   4  15   27.50    1.60
   0  -4  15   98.69    3.40
   0  -4 -15  103.09    3.40
   0  -4  15  100.79    3.40
   0  -4  15  100.09    3.50
   0   4  15  103.19    3.40
   0   4  15  100.29    3.40
   1  -4  15    0.70    0.60
   1  -4  15    0.50    0.60
   1  -4  15    0.30    0.70
   1   4  15   -0.20    1.00
   1   4  15   -0.90    1.00
   2  -4  15   18.00    1.30
   2  -4  15   17.90    1.40
   2   4  15   16.60    1.40
   2   4  15   16.50    1.30
   3  -4  15  107.89    3.60
   3  -4  15  114.79    3.70
   3  -4  15  114.29    3.70
   3   4  15  114.79    3.60
   3   4  15  108.79    3.60
   3   4  15  115.09    3.70
   4  -4  15    1.90    0.70
   4   4  15    2.80    0.80
   4   4  15    3.50    0.90
   4   4  15    2.50    0.80
   5  -4  15   24.60    1.30
   5  -4  15   26.20    1.40
   5  -4  15   27.30    1.40
  -5   4 -15   25.30    1.20
   5   4  15   26.20    1.40
   6  -4  15    6.20    0.80
  -6   4 -15    4.90    0.60
   6   4  15    5.00    0.80
  -6  -5  15   39.00    1.40
  -6   5  15   41.40    1.40
  -5  -5  15    1.00    0.50
   5  -5 -15    0.30    0.60
  -5  -5  15   -0.40    0.70
  -5   5  15    0.70    0.40
  -4  -5  15  174.78    5.10
  -4  -5  15  173.68    5.10
  -4   5  15  177.48    5.10
  -4   5  15  172.58    5.10
  -3  -5  15   19.20    1.30
   3  -5 -15   17.70    1.30
  -3  -5  15   19.70    1.70
  -3   5  15   19.90    1.20
  -2  -5  15  119.89    3.80
   2  -5 -15  116.09    3.80
  -2  -5  15  119.19    3.80
  -2   5  15  114.29    3.70
  -2   5  15  112.19    3.70
  -1  -5  15    0.70    0.60
   1  -5 -15    1.80    0.70
  -1   5  15    0.80    0.60
  -1   5  15    0.10    0.60
   0  -5  15   46.90    2.00
   0  -5 -15   44.10    2.10
   0  -5  15   45.70    2.00
   0  -5  15   45.40    2.10
   0   5  15   46.70    1.90
   0   5  15   47.10    2.00
  -1  -5 -15   -0.80    0.90
   1  -5  15    0.50    0.60
   1  -5  15    0.10    0.70
   1  -5  15    0.80    0.60
   1   5  15    0.10    0.60
   1   5  15   -0.10    0.60
   2  -5  15   24.80    1.40
   2  -5  15   24.20    1.50
   2  -5  15   24.20    1.40
   2   5  15   23.30    1.50
   2   5  15   22.70    1.50
   3   5  15   16.90    1.70
   3   5  15   17.20    1.40
  -3   5 -15   17.30    1.30
   4  -5  15  146.29    4.60
   4  -5  15  139.99    4.40
   4  -5  15  135.49    4.20
   4   5  15  143.49    4.30
   4   5  15  144.69    4.40
  -4   5 -15  141.19    4.10
   5  -5  15   25.30    1.20
   5  -5  15   24.20    1.20
   5   5  15   25.30    1.40
  -5   5 -15   27.10    1.20
   6  -5  15   26.80    1.10
  -6   5 -15   26.30    1.00
  -5  -6  15   14.30    0.80
   5  -6 -15    9.90    1.10
  -5   6  15   13.00    0.80
  -4  -6  15    1.70    0.50
  -4  -6  15    2.00    0.60
   4  -6 -15    2.30    0.70
  -4   6  15    1.90    0.70
  -4   6  15    1.70    0.50
  -3  -6  15   16.50    1.10
   3  -6 -15   17.60    1.30
  -3  -6  15   15.80    1.30
  -3   6  15   17.00    1.20
  -3   6  15   16.70    1.10
  -2  -6  15    0.30    0.60
  -2  -6  15    0.10    0.50
   2  -6 -15   -0.90    0.50
  -2   6  15    0.80    0.50
  -2   6  15    0.10    0.50
  -1  -6  15   72.59    3.10
   1  -6 -15   71.29    2.70
  -1   6  15   73.19    2.80
   0  -6 -15    5.30    1.10
   0  -6  15    5.20    0.90
   0  -6  15    6.70    0.90
   0   6  15    3.10    0.60
  -1  -6 -15    0.40    0.90
   1   6  15    0.90    0.70
   2  -6  15   53.39    2.10
   2  -6  15   50.59    2.00
   2   6  15   51.29    2.20
   2   6  15   53.99    2.10
   3  -6  15   70.69    2.40
   3  -6  15   71.59    2.60
   3   6  15   78.39    2.60
   4  -6  15    0.70    0.40
   4  -6  15    0.20    0.40
   5  -6  15   30.40    1.20
  -4  -7  15    1.90    0.50
  -4   7  15    1.30    0.40
  -3  -7  15   16.10    1.00
   3  -7 -15   16.50    1.20
  -3  -7  15   15.50    1.00
  -3   7  15   15.60    0.90
  -3   7  15   16.60    1.00
  -2  -7  15   47.20    1.80
  -2  -7  15   47.50    1.80
   2  -7 -15   44.80    1.90
  -2   7  15   46.70    1.70
  -2   7  15   48.00    1.80
  -1  -7  15   45.90    1.80
  -1  -7  15   46.80    1.80
   1  -7 -15   49.00    2.00
  -1   7  15   46.00    1.80
  -1   7  15   44.10    1.80
   0  -7 -15   10.40    1.30
   0  -7  15   11.70    1.00
   0  -7  15   10.70    0.90
   0   7  15    9.70    1.00
   0   7  15   12.10    1.20
   1  -7  15   13.00    1.00
  -1  -7 -15   13.00    1.70
   1   7  15   16.60    1.10
   2  -7  15    1.70    0.50
   2  -7  15    1.90    0.50
   2   7  15    2.00    0.50
   3  -7  15    3.60    0.80
   3  -7  15    2.60    0.70
   4  -7  15    2.00    0.40
  -4   7 -15    1.50    0.40
  -3  -8  15    0.10    0.40
  -3   8  15    0.30    0.50
  -2  -8  15   49.99    1.70
  -2  -8  15   51.59    1.70
  -2   8  15   52.59    1.70
  -1  -8  15   29.20    1.20
  -1  -8  15   30.50    1.20
  -1   8  15   29.20    1.20
   0  -8  15    4.30    0.70
   0  -8  15    4.20    0.80
   0   8  15    4.80    0.70
   1  -8  15   10.40    0.80
   1  -8  15   10.50    0.80
  -1   8 -15   13.00    1.20
   1   8  15    9.70    0.80
   2  -8  15   39.00    1.40
   2  -8  15   36.20    1.40
  -2   8 -15   38.60    1.40
  -7   0  16    1.00    0.70
  -6   0  16  132.69    4.10
  -5   0  16    0.10    0.60
  -4   0  16    1.60    0.60
  -3   0  16    0.10    0.80
  -3   0  16    0.20    0.60
  -2   0  16  346.67    9.70
  -2   0  16  349.87    9.60
  -2   0  16  350.06    9.60
  -1   0  16   -0.20    1.20
   0   0  16  129.69    4.20
   0   0  16  124.99    4.50
   0   0  16  123.69    4.20
   1   0  16   -0.60    0.60
   1   0  16   -0.20    0.60
   2   0  16  111.59    3.60
   2   0  16  113.29    3.70
   2   0  16  109.69    3.70
   3   0  16   -0.50    0.50
   3   0  16    0.40    0.70
   3   0  16    1.20    1.20
   4   0  16  192.78    5.70
   4   0  16  200.28    5.80
   4   0  16  193.58    5.80
   5   0  16    0.60    0.70
   5   0  16   -0.20    0.50
   5   0  16   -0.30    0.50
   6   0  16  175.08    5.00
  -7   0 -16    0.30    0.50
   7   0  16    0.00    0.40
  -7  -1  16    1.10    0.60
  -7   1  16    0.00    0.70
  -6   1  16    2.40    0.70
  -5  -1  16    7.80    1.00
  -5   1  16    5.10    1.00
  -5   1  16    6.60    1.10
  -4  -1  16   10.40    1.30
  -4   1  16    8.20    1.00
  -4   1  16    9.60    1.10
  -3  -1  16    1.40    0.90
  -3   1  16    0.60    0.80
  -2  -1  16  102.29    3.40
  -2  -1  16  101.09    3.60
  -2   1  16  103.09    3.30
  -2   1  16  105.29    3.50
  -2   1  16  102.39    3.40
  -1  -1  16   37.30    2.40
  -1  -1  16   38.50    2.20
  -1   1  16   38.70    1.90
  -1   1  16   36.90    1.80
   0  -1  16   30.20    2.00
   0  -1  16   29.90    1.70
   0   1  16   30.80    1.70
   0   1  16   32.20    1.60
   1  -1  16   11.00    1.20
   1  -1  16   13.90    1.30
   1  -1  16   11.00    1.30
   1   1  16   10.90    1.30
   1   1  16   11.80    1.20
   2  -1  16  117.89    3.70
   2  -1  16  111.89    3.70
   2  -1  16  111.59    3.70
   2   1  16  114.19    3.70
   2   1  16  114.09    3.70
   2   1  16  114.79    3.80
   3  -1  16   17.60    1.40
   3  -1  16   17.20    1.30
   3  -1  16   14.00    1.30
   3   1  16   17.10    1.30
   3   1  16   18.10    1.40
   3   1  16   18.90    1.40
   4  -1  16   58.59    2.30
   4  -1  16   61.09    2.40
   4  -1  16   62.29    2.70
   4   1  16   64.79    2.50
   4   1  16   62.39    2.40
   4   1  16   61.89    2.40
   5  -1  16    7.00    1.20
   5  -1  16    6.50    0.90
   5   1  16    8.60    1.00
   5   1  16    7.60    1.00
   5   1  16    6.40    1.30
   6  -1  16   65.49    2.30
   6   1  16   62.89    2.20
   7  -1  16    8.30    0.70
   7   1  16    7.70    0.70
  -7   1 -16   10.20    0.70
  -6  -2  16    6.90    1.00
  -6   2  16    6.50    1.00
  -5  -2  16  143.29    4.40
  -5  -2  16  142.89    4.40
  -5   2  16  144.89    4.50
  -5   2  16  145.79    4.30
  -4  -2  16   12.10    1.30
  -4  -2  16   14.10    1.60
  -4   2  16   11.50    1.20
  -4   2  16    9.90    1.20
  -3  -2  16   73.09    2.90
  -3  -2  16   76.89    2.80
  -3   2  16   77.29    2.70
  -3   2  16   75.29    3.00
  -3   2  16   79.29    2.80
  -2  -2  16    0.50    1.00
  -2  -2  16    0.10    1.00
  -2   2  16    1.30    0.80
  -2   2  16   -0.90    0.60
  -1  -2  16  316.57    9.00
  -1  -2  16  325.07    9.00
  -1  -2  16  332.17    9.00
  -1   2  16  326.27    9.00
  -1   2  16  311.47    8.90
   0  -2  16   25.30    1.60
   0  -2  16   24.00    1.60
   0  -2  16   22.20    1.90
   0  -2  16   25.90    1.90
   0   2  16   24.70    1.50
   0   2  16   26.00    1.50
   1  -2  16  287.97    8.40
   1  -2  16  294.47    8.30
   1  -2  16  291.47    8.40
   1  -2  16  297.47    8.40
   1   2  16  308.17    8.30
   1   2  16  307.17    8.40
   2  -2  16    0.90    0.70
   2  -2  16    0.30    0.90
   2  -2  16   -0.20    0.60
   2  -2  16    0.50    0.70
   2   2  16    2.60    1.00
   2   2  16    0.60    0.60
   2   2  16    0.90    0.70
   3  -2  16   31.40    1.70
   3  -2  16   29.30    1.90
   3  -2  16   31.50    1.70
   3  -2  16   31.10    1.70
   3   2  16   31.30    1.70
   3   2  16   28.60    2.10
   3   2  16   31.10    1.80
   4  -2  16   31.00    1.60
   4  -2  16   29.90    1.60
   4  -2  16   33.00    1.80
   4  -2  16   30.20    1.60
   4   2  16   28.70    1.60
   4   2  16   30.90    1.70
   4   2  16   32.10    1.60
   5  -2  16    0.20    0.50
   5  -2  16    0.60    0.60
   5  -2  16    0.70    0.70
   5   2  16    0.90    0.80
   5   2  16   -0.10    0.60
   5   2  16    0.20    0.60
   6  -2  16   58.99    2.20
   6  -2  16   56.99    2.80
   6  -2  16   61.59    2.10
   6   2  16   57.19    2.00
   7  -2  16   11.20    0.80
  -7   2 -16   10.60    0.70
   7   2  16    9.00    0.70
  -6  -3  16    1.00    0.60
  -6  -3  16    0.50    0.70
  -5  -3  16   10.80    1.20
  -5  -3  16   11.90    1.30
  -5   3  16   10.40    1.10
  -4  -3  16    1.90    0.70
  -4  -3  16    1.10    0.80
  -4   3  16    1.80    0.60
  -3  -3  16   47.20    2.20
  -3  -3  16   48.50    2.20
  -3  -3  16   43.00    2.20
  -3   3  16   47.90    2.00
  -3   3  16   48.30    2.20
  -2  -3  16   27.80    1.80
  -2  -3  16   27.00    1.70
  -2   3  16   25.00    1.50
  -2   3  16   27.60    1.70
  -1  -3  16  390.86   10.90
  -1  -3  16  400.36   10.90
  -1  -3  16  394.76   10.90
  -1   3  16  390.46   10.80
  -1   3  16  397.86   10.90
   0  -3  16  135.39    4.20
   0  -3  16  131.39    4.20
   0  -3 -16  129.89    4.20
   0  -3  16  136.49    4.20
   0   3  16  125.39    4.10
   0   3  16  131.29    4.10
   1  -3  16    4.70    1.10
   1  -3  16    4.80    1.20
   1  -3  16    4.30    0.80
   1  -3  16    4.40    1.00
   1   3  16    5.10    1.10
   1   3  16    4.40    0.80
   2  -3  16    0.80    0.70
   2  -3  16    1.00    0.70
   2  -3  16    0.40    0.60
   2  -3  16    0.30    0.60
   2   3  16    0.10    0.90
   2   3  16    0.10    0.70
   3  -3  16  129.49    4.10
   3  -3  16  125.09    4.00
   3  -3  16  132.09    4.10
   3  -3  16  130.09    4.10
   3   3  16  126.49    4.00
   3   3  16  133.39    4.10
   3   3  16  130.19    4.10
   4  -3  16    7.30    1.00
   4  -3  16    6.90    0.90
   4  -3  16    6.40    1.20
   4   3  16    5.10    1.30
   4   3  16    7.00    1.20
   5  -3  16    6.40    1.10
   5  -3  16    3.90    0.90
   5  -3  16    5.80    1.00
   5   3  16    4.00    0.70
   5   3  16    4.70    1.00
   6  -3  16   62.09    2.10
   6  -3  16   62.89    2.10
   6   3  16   65.69    2.10
  -6   3 -16   61.09    2.00
  -6  -4  16   -0.10    0.50
  -6   4  16    1.20    0.50
  -5  -4  16   49.70    1.90
  -5  -4  16   49.30    2.10
  -5   4  16   53.19    1.90
  -4  -4  16   12.20    1.40
  -4  -4  16   14.90    1.20
  -4  -4  16   16.80    1.50
  -4   4  16   13.20    1.10
  -3  -4  16   12.50    1.30
  -3  -4  16   10.90    1.30
  -3   4  16   10.20    1.00
  -3   4  16   11.20    1.30
  -2  -4  16    1.00    0.70
  -2  -4  16    1.00    0.70
  -2   4  16    1.10    0.60
  -2   4  16    0.90    0.50
  -1  -4  16    2.50    0.70
   1  -4 -16    1.60    0.80
  -1  -4  16    1.70    0.70
  -1  -4  16    1.40    1.00
  -1   4  16    2.60    0.60
  -1   4  16    1.10    0.60
   0  -4  16   56.39    2.30
   0  -4 -16   56.49    2.50
   0  -4  16   55.09    2.20
   0  -4  16   56.49    2.40
   0   4  16   51.39    2.20
   0   4  16   54.69    2.20
   1  -4  16   86.89    3.10
   1  -4  16   93.79    3.10
   1  -4  16   87.89    3.10
   1   4  16   88.69    3.20
   1   4  16   94.39    3.20
   2  -4  16   22.30    1.40
   2  -4  16   22.90    1.50
   2  -4  16   22.80    1.80
   2   4  16   22.70    1.50
   2   4  16   23.30    1.50
   3  -4  16   21.70    1.70
   3  -4  16   21.30    1.40
   3  -4  16   21.70    1.30
   3   4  16   23.40    1.50
   3   4  16   20.60    1.30
   4  -4  16    3.00    0.70
   4  -4  16    1.70    0.50
   4  -4  16    3.50    0.90
   4   4  16    2.90    0.80
   4   4  16    2.10    0.70
   4   4  16    4.80    1.20
   5  -4  16  252.57    7.00
   5  -4  16  256.17    7.00
   5  -4  16  249.68    7.00
  -5   4 -16  256.87    6.90
   5   4  16  249.08    6.90
   6  -4  16   13.10    1.00
   6  -4  16   13.70    0.90
   6   4  16   12.70    1.00
  -6   4 -16   14.40    0.80
  -6   5  16   -0.60    0.40
   5  -5 -16   44.70    1.80
  -5  -5  16   45.00    1.60
  -5   5  16   45.20    1.60
  -4  -5  16    0.20    0.50
  -4  -5  16    0.50    0.70
   4  -5 -16    0.30    0.50
  -4   5  16    0.50    0.50
  -4   5  16    0.60    0.90
  -3  -5  16    2.60    0.70
   3  -5 -16    1.20    0.60
  -3  -5  16    1.50    0.60
  -3   5  16    0.40    0.50
  -3   5  16    1.50    0.70
  -2  -5  16  102.69    3.40
  -2  -5  16  103.39    3.40
   2  -5 -16  107.89    3.50
  -2   5  16  101.89    3.40
  -2   5  16  102.79    3.30
  -1  -5  16   15.70    1.20
  -1  -5  16   16.70    1.20
   1  -5 -16   15.00    1.40
  -1   5  16   16.40    1.30
  -1   5  16   16.50    1.20
   0  -5 -16    0.60    0.80
   0  -5  16    2.60    0.70
   0  -5  16    2.50    0.60
   0  -5  16    2.10    0.80
   0   5  16    4.50    1.00
   0   5  16    2.10    0.60
   1  -5  16   16.20    1.20
   1  -5  16   16.60    1.20
   1  -5  16   16.30    1.30
   1   5  16   17.20    1.30
   1   5  16   15.10    1.20
   2  -5  16   22.60    1.80
   2  -5  16   24.40    1.30
   2   5  16   20.00    1.80
   2   5  16   23.80    1.60
   3  -5  16    5.50    1.00
   3  -5  16    4.40    0.90
   3  -5  16    4.80    0.90
  -3   5 -16    6.80    1.20
   3   5  16    8.40    1.30
   3   5  16    7.50    1.00
   4  -5  16   10.40    1.00
   4  -5  16   12.70    1.00
   4   5  16   12.20    1.70
  -4   5 -16   12.10    1.10
   5  -5  16   42.30    1.60
   5  -5  16   40.40    1.50
  -5   5 -16   41.00    1.50
  -5  -6  16    4.90    0.70
  -5   6  16    3.70    0.60
   4  -6 -16  173.78    5.10
  -4  -6  16  177.98    5.00
  -4  -6  16  176.48    4.90
  -4   6  16  181.18    4.90
  -4   6  16  169.48    5.10
   3  -6 -16    2.60    0.70
  -3  -6  16    3.70    0.90
  -3  -6  16    3.90    0.90
  -3   6  16    2.40    0.60
  -3   6  16    3.70    0.90
   2  -6 -16  128.59    4.00
  -2  -6  16  123.09    3.90
  -2  -6  16  127.19    4.00
  -2   6  16  130.09    3.90
  -2   6  16  119.59    3.80
   1  -6 -16  108.49    3.60
  -1  -6  16  111.89    3.50
  -1  -6  16  113.19    3.50
  -1   6  16  110.59    3.40
  -1   6  16  109.49    3.50
   0  -6 -16   98.79    3.30
   0  -6  16   91.49    3.10
   0  -6  16   97.09    3.10
   0   6  16   99.59    3.10
   0   6  16   96.99    3.20
   1  -6  16    7.40    1.00
   1  -6  16    8.00    0.90
   1   6  16    8.70    1.20
   1   6  16    7.90    1.00
   2  -6  16   13.30    1.00
   2  -6  16   13.50    1.30
   2   6  16   11.80    1.50
   2   6  16   13.80    1.10
   3  -6  16   26.30    1.30
   3  -6  16   27.40    1.20
   3   6  16   27.30    1.40
   4  -6  16   21.70    1.10
  -5   6 -16    5.20    0.70
  -4  -7  16    7.60    0.70
  -4   7  16    7.50    0.70
  -3  -7  16   10.50    0.80
   3  -7 -16    8.00    1.10
  -3  -7  16    9.70    0.90
  -3   7  16   11.60    0.90
  -3   7  16    9.60    0.90
   2  -7 -16    5.00    1.10
  -2  -7  16    4.70    1.00
  -2  -7  16    5.40    0.80
  -2   7  16    6.60    1.10
  -2   7  16    5.50    0.80
  -1  -7  16    4.00    1.00
  -1  -7  16    2.20    0.60
   1  -7 -16    2.60    0.80
  -1   7  16    3.00    0.70
  -1   7  16    4.40    0.90
   0  -7  16   78.19    2.60
   0  -7 -16   74.79    2.80
   0  -7  16   78.99    2.70
   0   7  16   77.49    2.50
   0   7  16   76.59    2.50
   1  -7  16    1.60    0.60
   1  -7  16    1.80    0.50
   1   7  16    0.70    0.50
   2  -7  16  139.09    4.50
   2  -7  16  157.58    4.30
   2   7  16  155.28    4.30
   3  -7  16   13.30    0.90
   3  -7  16   10.80    1.00
  -2  -8  16   67.09    2.10
  -2   8  16   71.29    2.10
  -1  -8  16   32.30    1.30
  -1   8  16   32.70    1.20
   0  -8  16    1.80    0.40
   0  -8  16    2.10    0.50
   0   8  16    1.90    0.40
   1  -8  16    9.20    0.80
   1  -8  16   11.10    0.80
   1   8  16    9.50    0.80
  -6   0  17   -0.20    0.60
  -5   0  17    7.50    1.10
  -4   0  17    1.20    0.70
  -3   0  17   36.50    1.90
  -3   0  17   37.50    2.00
  -2   0  17    0.60    0.90
  -2   0  17   -0.80    1.00
  -2   0  17    0.40    0.70
  -1   0  17  125.39    4.00
  -1   0  17  121.89    3.90
   0   0  17   -1.00    0.60
   0   0  17    0.70    0.60
   1   0  17  181.88    5.60
   1   0  17  188.58    5.60
   1   0  17  197.38    5.70
   2   0  17    0.80    0.70
   2   0  17    0.50    0.60
   2   0  17    0.40    0.60
   3   0  17  143.79    4.40
   3   0  17  143.29    4.40
   4   0  17    0.40    0.50
   4   0  17   -0.50    0.60
   4   0  17    1.20    0.60
   5   0  17  158.48    5.00
   5   0  17  153.18    4.60
   6   0  17   -0.40    0.40
  -6  -1  17    0.70    0.60
  -6   1  17   -0.40    0.60
  -5  -1  17   59.29    2.30
  -5   1  17   58.69    2.30
  -4  -1  17   48.70    2.10
  -4   1  17   46.70    2.00
  -4   1  17   48.90    2.10
  -3  -1  17  231.58    6.70
  -3   1  17  234.78    6.60
  -3   1  17  231.68    6.80
  -2  -1  17   28.00    2.00
  -2   1  17   22.00    1.80
  -2   1  17   26.60    1.70
  -2   1  17   24.20    1.50
  -1  -1  17  147.59    5.50
  -1  -1  17  151.18    4.60
  -1  -1  17  150.88    4.70
  -1   1  17  147.39    4.60
  -1   1  17  148.49    4.50
   0  -1  17    4.70    1.20
   0  -1  17    8.00    1.50
   0  -1  17    9.00    1.30
   0   1  17    5.40    1.20
   0   1  17    5.60    1.10
   1  -1  17  312.97    8.70
   1  -1  17  293.77    8.60
   1  -1  17  301.57    8.60
   1   1  17  306.17    8.70
   1   1  17  332.07    9.30
   1   1  17  306.17    8.60
   2  -1  17   63.19    2.50
   2  -1  17   65.19    2.50
   2  -1  17   61.89    2.40
   2   1  17   60.49    2.40
   2   1  17   64.89    2.50
   2   1  17   65.19    2.80
   3  -1  17    1.00    0.60
   3  -1  17    0.00    0.60
   3  -1  17    0.40    0.60
   3   1  17    0.40    0.60
   3   1  17    1.20    0.70
   3   1  17    0.70    0.60
   4  -1  17   28.80    1.50
   4  -1  17   26.50    1.40
   4  -1  17   23.60    1.40
   4   1  17   27.50    1.50
   4   1  17   25.60    1.40
   4   1  17   25.10    1.40
   5  -1  17   13.20    1.10
   5  -1  17   15.60    1.20
   5   1  17   14.20    1.10
   5   1  17   13.00    1.30
   5   1  17   16.00    1.10
   6  -1  17    7.80    0.80
   6   1  17    6.30    0.70
  -6  -2  17   15.80    1.20
  -5  -2  17   36.30    3.00
  -5  -2  17   34.90    1.70
  -5   2  17   39.20    1.70
  -5   2  17   35.00    1.70
  -4  -2  17   77.29    2.90
  -4  -2  17   76.29    2.80
  -4   2  17   74.79    2.70
  -4   2  17   77.09    2.80
  -3  -2  17   25.40    1.90
  -3  -2  17   21.40    1.90
  -3   2  17   24.00    1.90
  -3   2  17   20.00    1.40
  -3   2  17   24.00    1.60
  -2  -2  17  153.28    4.80
  -2  -2  17  153.48    4.80
  -2   2  17  149.88    4.60
  -2   2  17  155.68    4.70
  -1  -2  17   39.20    2.00
  -1  -2  17   36.50    2.40
  -1  -2  17   38.10    2.10
  -1   2  17   37.90    1.90
  -1   2  17   40.10    1.80
   0  -2  17  192.38    5.70
   0  -2  17  191.18    5.80
   0  -2  17  199.58    5.70
   0  -2  17  189.48    5.80
   0   2  17  200.48    5.70
   0   2  17  192.78    5.80
   1  -2  17   67.29    2.60
   1  -2  17   69.49    2.80
   1  -2  17   68.49    2.60
   1  -2  17   66.29    2.60
   1   2  17   66.89    2.50
   1   2  17   68.59    2.50
   2  -2  17   51.09    2.10
   2  -2  17   51.19    2.20
   2  -2  17   49.30    2.10
   2  -2  17   46.20    2.30
   2   2  17   48.50    2.20
   2   2  17   49.70    2.40
   2   2  17   47.60    2.10
   3  -2  17  111.29    3.60
   3  -2  17  111.89    3.60
   3  -2  17  110.99    3.70
   3  -2  17  118.69    4.10
   3   2  17  116.39    3.70
   3   2  17  109.49    3.60
   3   2  17  111.39    3.70
   4  -2  17   71.09    2.70
   4   2  17   68.59    2.50
   4   2  17   67.79    2.50
   5  -2  17   34.90    1.90
   5  -2  17   32.10    1.50
   5  -2  17   33.80    1.60
   5   2  17   31.80    1.50
   5   2  17   33.90    1.50
   5   2  17   34.20    1.80
   6  -2  17   27.20    1.20
   6   2  17   28.30    1.20
  -6   2 -17   29.00    1.10
  -6   3  17    2.90    0.60
  -5  -3  17   17.10    1.50
  -5  -3  17   14.20    1.30
  -5   3  17   16.50    1.20
  -4  -3  17   20.50    1.50
  -4  -3  17   19.70    1.60
  -4   3  17   19.80    1.30
  -3  -3  17    7.10    1.50
  -3  -3  17    6.90    1.40
  -3   3  17    5.60    1.00
  -3   3  17    8.80    1.30
  -2  -3  17   84.19    3.00
  -2  -3  17   81.39    3.00
  -2   3  17   79.99    2.80
  -2   3  17   83.59    2.90
  -1  -3  17   29.60    2.00
  -1  -3  17   28.40    1.70
   1  -3 -17   30.60    1.90
  -1  -3  17   31.80    1.80
  -1   3  17   33.10    1.60
  -1   3  17   32.30    1.80
   0  -3  17   18.90    1.30
   0  -3  17   16.20    1.60
   0  -3  17   17.80    1.50
   0   3  17   18.30    1.40
   0   3  17   19.40    1.30
   1  -3  17    1.20    0.90
   1  -3  17    1.30    0.80
   1  -3  17    0.00    0.60
   1  -3  17    1.30    0.60
   1   3  17    0.20    0.70
   1   3  17   -0.50    0.50
   2  -3  17   40.50    1.90
   2  -3  17   41.30    1.90
   2  -3  17   43.10    2.00
   2  -3  17   39.30    2.00
   2   3  17   43.80    2.10
   2   3  17   41.40    1.80
   3  -3  17    3.80    1.00
   3  -3  17    5.10    1.00
   3  -3  17    3.80    0.80
   3   3  17    4.80    1.10
   3   3  17    4.50    1.00
   4  -3  17   10.70    1.10
   4  -3  17    9.80    1.00
   4  -3  17   12.50    1.30
   4   3  17   10.20    1.30
   4   3  17   10.60    1.20
   4   3  17   11.10    1.20
   5  -3  17    0.80    0.50
   5  -3  17    0.70    0.40
   5  -3  17    0.70    0.70
   5   3  17    0.60    0.60
   6  -3  17  120.69    3.40
   6   3  17  118.19    3.40
  -6   3 -17  122.49    3.40
  -6   4  17   23.90    1.10
  -5  -4  17    6.90    1.70
  -5   4  17    5.30    0.90
  -4  -4  17    6.90    1.40
  -4  -4  17    8.50    1.50
  -4  -4  17    6.00    1.10
  -4   4  17    5.60    0.90
  -3  -4  17    3.10    0.80
  -3  -4  17    4.00    0.80
  -3   4  17    3.80    0.80
   2  -4 -17   24.70    1.50
  -2  -4  17   25.30    1.50
  -2  -4  17   23.10    1.50
  -2   4  17   23.10    1.40
  -2   4  17   22.40    1.50
  -1  -4  17    6.30    1.10
  -1  -4  17    6.80    1.10
   1  -4 -17    9.20    1.40
  -1  -4  17    7.80    2.00
  -1   4  17    7.40    1.10
  -1   4  17    5.30    1.30
   0  -4  17  166.48    5.00
   0  -4  17  162.68    5.00
   0  -4  17  167.78    5.00
   0   4  17  161.98    4.90
   0   4  17  164.28    5.00
   1  -4  17   21.80    1.60
   1  -4  17   23.30    1.40
   1  -4  17   25.10    1.50
   1   4  17   22.40    1.40
   1   4  17   24.40    1.40
   2  -4  17  144.59    4.50
   2  -4  17  149.69    4.50
   2  -4  17  146.89    4.50
   2   4  17  144.69    4.50
   2   4  17  151.98    4.40
   3  -4  17    0.40    0.50
   3  -4  17    1.20    0.60
   3  -4  17    0.60    0.50
   3   4  17    0.00    0.60
   3   4  17    0.70    0.50
   4  -4  17   25.50    1.30
   4  -4  17   25.50    1.30
   4  -4  17   26.00    1.40
   4   4  17   25.70    1.50
   4   4  17   23.90    1.50
   4   4  17   21.00    1.70
   5  -4  17    4.50    0.80
   5  -4  17    4.00    0.80
  -5   4 -17    5.40    0.70
   5   4  17    4.20    0.70
  -5  -5  17    7.80    0.90
   5  -5 -17    9.10    1.10
  -5   5  17    7.20    0.90
  -4  -5  17   66.29    2.30
   4  -5 -17   62.39    2.30
  -4  -5  17   65.59    2.20
  -4   5  17   64.49    2.20
  -3  -5  17   77.29    2.60
  -3  -5  17   72.79    2.60
   3  -5 -17   73.49    2.70
  -3   5  17   78.69    2.60
  -3   5  17   76.39    2.50
  -2  -5  17    9.40    1.10
  -2  -5  17    9.20    1.10
   2  -5 -17    9.90    1.20
  -2   5  17    9.30    1.10
  -2   5  17    8.40    1.00
  -1  -5  17   14.50    1.80
   1  -5 -17   21.80    1.50
   0  -5  17  133.29    4.10
   0  -5 -17  137.09    4.30
   0  -5  17  128.49    4.20
   0   5  17  130.69    4.10
   0   5  17  125.49    4.30
   1  -5  17    3.70    0.70
   1  -5  17    3.90    0.70
   1   5  17    5.90    1.10
   2  -5  17    2.10    0.60
   2  -5  17    1.60    0.50
   2  -5  17    2.80    0.60
   2   5  17    2.20    0.60
   2   5  17    2.40    0.70
   3  -5  17   99.59    3.30
   3  -5  17   99.09    3.20
   3  -5  17  106.99    3.30
   3   5  17  102.99    3.30
   3   5  17  107.09    3.30
  -3   5 -17  105.69    3.20
   4  -5  17   11.30    0.90
   4  -5  17   10.20    0.80
  -4   5 -17    9.90    1.40
   5  -5  17   34.30    1.30
   5  -5  17   31.50    1.30
  -5   5 -17   34.10    1.30
  -4  -6  17   67.99    2.80
  -4   6  17   90.29    2.50
   3  -6 -17  179.58    5.20
  -3  -6  17  183.78    5.10
  -3  -6  17  181.68    5.10
  -3   6  17  172.58    5.00
  -3   6  17  179.88    5.10
  -2  -6  17   13.60    1.00
   2  -6 -17   14.90    1.20
  -2  -6  17   13.80    1.00
  -2   6  17   14.30    1.10
  -2   6  17   13.50    1.00
  -1  -6  17   27.80    1.40
  -1  -6  17   26.40    1.40
   1  -6 -17   29.00    1.60
  -1   6  17   25.70    1.30
  -1   6  17   28.20    1.40
   0  -6  17    4.90    0.90
   0  -6 -17    4.30    1.10
   0  -6  17    3.90    0.80
   0   6  17    5.40    1.00
   0   6  17    5.20    0.90
   1  -6  17   64.89    2.60
   1  -6  17   64.19    2.30
   1   6  17   63.89    2.30
   1   6  17   63.79    2.30
   2  -6  17    0.50    0.50
   2  -6  17    0.40    0.40
   2   6  17    0.40    0.80
   2   6  17    0.90    0.50
   3  -6  17   32.30    1.40
   3  -6  17   30.50    1.30
   3   6  17   31.20    1.50
   4  -6  17    0.00    0.40
   4  -6  17    0.80    0.40
  -3  -7  17  168.78    4.60
  -3  -7  17  162.18    4.60
  -3   7  17  161.38    4.50
  -3   7  17  166.68    4.60
  -2  -7  17    6.90    0.70
  -2  -7  17    6.40    0.70
  -2   7  17    7.30    0.90
  -2   7  17    7.60    0.80
  -1  -7  17   72.09    2.30
  -1  -7  17   72.89    2.30
  -1   7  17   74.99    2.40
   0  -7  17    1.30    0.70
   0  -7  17    0.50    0.50
   0   7  17    0.60    0.50
   0   7  17    0.80    0.70
   1  -7  17    8.60    0.80
   1  -7  17    9.80    0.80
   1   7  17    9.00    0.80
   2  -7  17   40.30    1.50
   2  -7  17   43.20    1.90
   2   7  17   39.40    1.50
   3  -7  17   27.00    1.10
   3  -7  17   24.60    1.10
  -3   7 -17   24.90    1.00
  -6   0  18   17.80    1.30
  -5   0  18   -0.20    0.80
  -4   0  18  743.13   19.80
  -3   0  18    0.80    0.90
  -3   0  18    0.00    0.90
  -2   0  18  426.96   11.40
  -2   0  18  408.46   11.40
  -1   0  18    0.00    0.70
  -1   0  18   -0.40    0.70
   0   0  18  236.38    6.60
   0   0  18  223.18    6.70
   1   0  18    0.70    0.60
   1   0  18   -0.10    0.80
   1   0  18    0.30    0.60
   2   0  18  444.16   12.00
   2   0  18  426.66   12.10
   2   0  18  453.55   12.60
   3   0  18    1.50    0.90
   3   0  18   -0.20    0.50
   3   0  18    0.40    0.60
   4   0  18   77.29    2.70
   4   0  18   79.29    2.70
   4   0  18   80.49    2.80
   5   0  18    0.40    0.60
   5   0  18    0.30    0.50
   6   0  18   24.30    1.10
  -6  -1  18    2.40    0.80
  -6   1  18    2.30    0.70
  -5  -1  18   71.89    2.60
  -5   1  18   69.99    3.20
  -4  -1  18   36.50    1.90
  -4   1  18   34.40    1.80
  -4   1  18   33.70    1.90
  -3  -1  18   22.20    1.70
  -3   1  18   20.20    1.50
  -3   1  18   17.70    1.50
  -2  -1  18   -0.10    0.90
  -2   1  18    0.10    0.60
  -2   1  18    1.30    0.80
  -1  -1  18  947.41   25.20
  -1  -1  18  967.20   25.30
  -1   1  18  993.10   25.80
  -1   1  18  926.01   25.30
   0  -1  18  746.93   19.70
   0  -1  18  737.93   19.70
   0  -1  18  755.82   19.80
   0   1  18  729.63   19.80
   0   1  18  740.13   19.70
   1  -1  18   11.20    1.30
   1  -1  18    9.70    1.30
   1  -1  18   10.20    1.20
   1   1  18   10.50    1.20
   1   1  18    9.50    1.10
   2  -1  18  144.99    4.50
   2  -1  18  149.09    4.50
   2  -1  18  150.78    4.60
   2   1  18  146.19    4.50
   2   1  18  148.49    4.60
   2   1  18  146.39    4.60
   3  -1  18   36.70    1.70
   3  -1  18   32.60    1.60
   3  -1  18   33.90    1.70
   3   1  18   32.20    1.60
   3   1  18   34.80    1.80
   3   1  18   36.90    1.80
   4  -1  18   87.59    2.90
   4  -1  18   85.09    2.90
   4  -1  18   87.59    3.00
   4   1  18   86.89    2.90
   4   1  18   88.39    3.00
   4   1  18   91.19    2.90
   5  -1  18   10.00    0.90
   5  -1  18   11.10    1.10
   5   1  18   12.10    1.20
   5   1  18   10.00    0.90
   6  -1  18   30.60    1.60
   6   1  18   22.40    1.10
  -5  -2  18    5.00    1.20
  -5   2  18    6.40    1.20
  -4  -2  18   34.00    1.90
  -4   2  18   32.90    1.60
  -3   2  18  138.79    4.20
  -2   2  18    0.60    0.70
  -2   2  18    1.10    0.60
  -1  -2  18  168.08    5.10
  -1  -2  18  171.58    5.20
  -1   2  18  164.88    5.10
  -1   2  18  165.18    5.00
   0  -2  18   12.20    1.60
   0  -2  18   11.00    1.30
   0  -2  18   10.70    1.30
   0   2  18   10.90    1.20
   0   2  18   11.20    1.20
   1  -2  18   13.40    1.30
   1  -2  18   17.10    1.50
   1  -2  18   15.30    1.30
   1   2  18   13.60    1.30
   1   2  18   14.70    1.20
   2  -2  18   23.00    1.50
   2  -2  18   21.20    1.40
   2  -2  18   24.50    1.50
   2   2  18   23.80    1.40
   2   2  18   23.80    1.50
   2   2  18   28.40    2.00
   3  -2  18   51.69    2.00
   3  -2  18   52.09    2.00
   3  -2  18   55.69    2.80
   3   2  18   49.80    2.00
   3   2  18   45.70    2.40
   3   2  18   50.79    2.00
   4  -2  18    1.00    0.50
   4  -2  18    0.70    0.50
   4   2  18    0.00    0.50
   4   2  18    0.10    0.50
   4   2  18    0.20    0.60
   5  -2  18    5.90    0.90
   5  -2  18    5.40    0.70
   5   2  18    5.60    0.80
   6  -2  18    5.30    0.70
  -6   2 -18    5.60    0.60
   6   2  18    5.00    0.70
  -5  -3  18   28.60    1.70
  -5  -3  18   30.30    1.90
  -5   3  18   33.10    1.40
  -4  -3  18    0.40    0.80
  -4   3  18   -0.50    0.50
  -3  -3  18   62.19    2.50
  -3   3  18   64.19    2.90
  -3   3  18   61.79    2.50
  -2  -3  18   28.20    1.80
  -2  -3  18   33.00    1.80
  -2   3  18   29.60    1.60
  -2   3  18   27.30    1.50
  -1  -3  18   85.19    3.10
  -1  -3  18   85.19    2.90
  -1  -3  18   82.69    3.10
   1  -3 -18   87.89    3.20
  -1   3  18   86.89    2.90
  -1   3  18   81.59    2.90
   0  -3  18    5.40    1.10
   0  -3  18    4.50    0.80
   0  -3  18    4.70    1.00
   0   3  18    4.10    1.00
   0   3  18    4.00    1.00
   1  -3  18    6.10    1.00
   1  -3  18    5.80    1.10
   1  -3  18    9.60    1.40
   1  -3  18   10.50    1.40
   1   3  18    8.90    1.00
   1   3  18    7.40    1.10
   2  -3  18   15.00    1.60
   2  -3  18   12.00    1.10
   2  -3  18   11.70    1.30
   2  -3  18   12.60    1.20
   2   3  18   11.30    1.10
   2   3  18   11.70    1.30
   3  -3  18    4.60    0.90
   3  -3  18    6.00    1.30
   3  -3  18    1.70    0.60
   3   3  18    2.40    0.60
   3   3  18    2.30    1.10
   3   3  18    4.20    1.00
   4  -3  18   15.20    1.10
   4  -3  18   18.50    1.40
   4  -3  18   17.20    1.10
   4   3  18   17.10    1.40
   4   3  18   16.50    1.20
   4   3  18   17.00    1.30
   5  -3  18   38.80    1.40
   5  -3  18   38.20    1.50
   5  -3  18   37.90    1.70
   5   3  18   34.40    1.60
   6  -3  18  103.29    2.90
  -6   3 -18  104.09    2.90
  -5  -4  18    2.60    0.70
   5  -4 -18    3.00    0.70
  -5   4  18    3.70    0.70
  -4  -4  18    1.80    0.70
  -4   4  18    2.60    0.50
  -3  -4  18    5.80    1.30
  -3  -4  18    7.00    1.10
   3  -4 -18    5.40    1.10
  -3   4  18    5.60    0.90
  -3   4  18    6.90    1.20
  -2  -4  18    3.60    0.80
  -2  -4  18    5.90    1.20
   2  -4 -18    4.40    0.90
  -2   4  18    5.70    1.10
  -1  -4  18    0.80    0.60
   1  -4 -18    1.10    0.90
  -1   4  18    1.30    0.60
  -1   4  18    1.50    1.00
   0  -4  18   -0.10    0.70
   0  -4  18    0.60    0.90
   0  -4  18    0.00    0.50
   0   4  18    0.10    0.50
   0   4  18   -0.10    0.50
   1  -4  18   12.30    1.60
   1  -4  18   11.10    1.10
   1   4  18   12.70    1.10
   1   4  18    9.70    1.10
   2  -4  18   13.80    1.30
   2  -4  18   13.80    1.10
   2  -4  18   13.50    1.20
   2   4  18   15.50    1.20
   2   4  18   14.90    1.20
   3  -4  18   90.49    3.00
   3  -4  18   91.49    3.00
   3  -4  18   92.69    3.00
   3   4  18   96.89    3.10
   3   4  18   94.49    3.00
   4  -4  18    0.30    0.60
   4  -4  18    0.40    0.40
   4  -4  18    0.80    0.40
   4   4  18    0.60    0.70
   4   4  18    1.30    0.70
  -4   4 -18    0.60    0.50
   5  -4  18   37.40    1.60
   5  -4  18   39.50    1.40
  -5   4 -18   40.50    1.40
  -5  -5  18   15.20    1.10
  -5   5  18   17.60    0.90
   4  -5 -18    8.80    1.10
  -4  -5  18    6.20    0.90
  -4   5  18    6.80    0.70
   3  -5 -18    1.10    0.70
  -3  -5  18    1.20    0.60
  -3  -5  18    0.20    0.50
  -3   5  18    0.10    0.60
  -3   5  18    0.70    0.40
  -2  -5  18    2.70    0.60
   2  -5 -18    1.00    1.00
  -2  -5  18    2.70    0.70
  -2   5  18    2.20    0.60
  -2   5  18    1.80    0.50
  -1  -5  18   45.90    1.90
   1  -5 -18   48.40    2.80
  -1  -5  18   45.30    1.90
  -1   5  18   45.40    1.90
  -1   5  18   45.50    1.80
   0  -5  18   10.70    1.40
   0  -5  18   10.80    1.10
   0  -5  18   10.00    1.00
   0   5  18   11.10    1.00
   0   5  18   11.60    1.00
   1  -5  18    4.90    1.10
   1  -5  18    5.80    0.80
   1  -5  18    5.30    1.00
   1   5  18    4.50    0.90
   1   5  18    5.80    0.90
   2  -5  18   -0.10    0.50
   2  -5  18    0.00    0.40
   2  -5  18    1.10    0.60
   2   5  18    1.20    0.50
   2   5  18   -0.10    0.50
   3  -5  18   98.09    3.10
   3  -5  18   98.29    3.10
   3  -5  18   96.69    3.30
   3   5  18  103.89    3.10
   3   5  18   95.79    3.10
   4  -5  18   23.30    1.10
   4  -5  18   22.60    1.00
  -4   5 -18   27.30    1.80
  -4  -6  18   12.30    0.90
  -3  -6  18   61.69    2.10
  -3  -6  18   65.09    2.10
  -3   6  18   63.19    2.10
  -3   6  18   65.69    2.10
  -2  -6  18    1.70    0.50
   2  -6 -18   -0.10    0.80
  -2  -6  18    1.20    0.50
  -2   6  18    1.20    0.40
  -2   6  18    1.50    0.50
  -1  -6  18   35.60    1.50
   1  -6 -18   36.00    2.00
  -1  -6  18   32.40    1.40
  -1   6  18   34.20    1.50
  -1   6  18   34.30    1.60
   0  -6  18   24.00    1.20
   0  -6  18   21.80    1.20
   0   6  18   20.90    1.20
   0   6  18   21.70    1.20
   1  -6  18   56.89    2.00
   1  -6  18   55.19    2.00
   1   6  18   56.69    2.00
   1   6  18   59.49    2.00
   2  -6  18   84.09    2.70
   2  -6  18   88.29    2.90
   2   6  18   86.29    2.70
   3  -6  18    0.20    0.40
   3  -6  18   -0.10    0.40
   3   6  18   -0.70    0.70
  -2  -7  18    6.60    0.70
  -2   7  18    7.60    0.80
  -2   7  18    7.70    0.80
  -1  -7  18    0.00    0.40
  -1  -7  18    0.20    0.40
  -1   7  18    0.50    0.50
  -1   7  18    0.30    0.40
   0  -7  18   35.80    1.60
   0  -7  18   31.40    1.40
   0   7  18   34.20    1.60
   0   7  18   33.10    1.50
   1  -7  18    0.10    0.40
   1  -7  18    0.00    0.40
   1   7  18    0.40    0.40
   2  -7  18    9.70    0.80
   2  -7  18    8.60    0.70
  -2   7 -18   10.10    0.80
  -5   0  19   15.50    1.40
  -4   0  19    0.10    0.80
  -3   0  19   46.80    2.20
  -3   0  19   50.89    2.50
  -2   0  19   -0.40    0.70
  -2   0  19   -0.70    0.90
  -1   0  19  191.58    5.60
  -1   0  19  186.58    5.50
   0   0  19    1.60    0.70
   0   0  19    0.50    0.60
   1   0  19   24.80    1.50
   1   0  19   23.30    1.50
   1   0  19   23.60    1.80
   2   0  19    0.40    0.60
   2   0  19    0.10    0.70
   2   0  19   -0.10    0.50
   3   0  19   25.30    1.90
   3   0  19   25.10    1.50
   3   0  19   26.80    1.90
   4   0  19    0.40    0.50
   4   0  19   -0.10    0.50
   4   0  19   -0.20    0.50
   5   0  19   29.50    1.40
   5   0  19   31.50    1.40
  -6   0 -19    0.60    0.40
   6   0  19    0.30    0.30
  -5  -1  19   44.00    2.10
  -4  -1  19    1.20    1.40
  -4   1  19    2.10    0.80
  -4   1  19   -0.10    0.80
  -2   1  19   12.00    1.50
  -2   1  19    9.80    1.20
  -1  -1  19    1.30    0.70
  -1  -1  19    1.10    0.80
  -1   1  19    2.70    0.70
  -1   1  19    3.20    0.70
   0  -1  19  166.38    5.00
   0  -1  19  162.18    5.00
   0  -1  19  162.78    4.90
   0   1  19  165.78    4.90
   0   1  19  168.68    5.00
   1  -1  19   69.19    2.60
   1  -1  19   67.39    2.50
   1  -1  19   68.39    2.50
   1   1  19   68.39    2.50
   1   1  19   68.99    2.60
   2  -1  19    3.20    0.60
   2  -1  19    2.80    0.70
   2  -1  19    3.30    0.70
   2   1  19    4.70    1.00
   2   1  19    4.80    1.00
   2   1  19    3.40    0.80
   3  -1  19   19.90    1.30
   3  -1  19   20.20    1.70
   3   1  19   18.80    1.80
   3   1  19   25.60    1.50
   4  -1  19   53.59    2.00
   4  -1  19   52.09    2.00
   4  -1  19   54.99    2.10
   4   1  19   53.99    2.00
   4   1  19   53.49    2.00
   4   1  19   54.89    2.00
   5  -1  19    0.00    0.50
   5  -1  19    0.60    0.40
   5   1  19    0.80    0.90
   5   1  19    0.50    0.50
   6  -1  19    4.90    0.60
  -6   1 -19    4.30    0.60
   6   1  19    3.80    0.60
  -5  -2  19    4.00    1.10
  -5   2  19    6.30    1.30
  -4   2  19   33.80    1.60
  -3   2  19    4.90    1.10
  -2   2  19   88.59    2.90
  -2   2  19   86.89    3.00
  -1  -2  19   33.40    1.90
  -1  -2  19   30.80    1.80
  -1   2  19   32.30    1.70
  -1   2  19   32.60    1.60
   0  -2  19   27.50    1.70
   0  -2  19   25.90    1.70
   0  -2  19   26.90    1.60
   0   2  19   26.50    1.90
   1  -2  19    1.50    0.70
   1  -2  19    2.40    0.70
   1  -2  19    1.70    0.70
   1   2  19    1.60    0.60
   1   2  19    2.60    1.00
   2  -2  19   77.49    2.70
   2  -2  19   77.29    2.70
   2  -2  19   78.39    2.80
   2   2  19   76.89    2.70
   2   2  19   75.99    2.70
   3  -2  19   25.50    1.50
   3  -2  19   28.60    1.50
   3  -2  19   28.10    1.50
   3   2  19   27.00    1.50
   3   2  19   28.40    1.70
   3   2  19   28.30    1.50
   4  -2  19   64.79    2.50
   4  -2  19   70.69    2.40
   4   2  19   66.59    2.40
   4   2  19   72.59    2.40
   4   2  19   67.39    2.30
   5  -2  19    0.00    0.40
   5  -2  19    0.60    0.40
   5   2  19    1.30    0.60
  -5   3  19    8.70    1.00
  -4   3  19    1.60    0.50
  -3  -3  19    6.30    1.50
  -3   3  19    8.90    1.00
  -3   3  19    8.90    1.50
  -2  -3  19   11.80    1.50
   2  -3 -19   13.20    1.60
  -2  -3  19    9.90    1.60
  -2   3  19    9.80    1.30
  -1  -3  19    5.90    1.50
  -1  -3  19    7.20    1.70
  -1   3  19    7.90    1.10
  -1   3  19    5.60    1.00
   0  -3  19   31.90    1.70
   0  -3  19   28.40    1.50
   0   3  19   29.50    1.50
   0   3  19   29.70    1.60
   1  -3  19    0.70    0.80
   1  -3  19   -1.00    0.90
   1  -3  19    1.20    0.60
   1  -3  19    0.60    0.60
   1   3  19    0.30    0.50
   1   3  19    0.20    0.50
   2  -3  19   16.50    1.60
   2  -3  19   18.40    1.20
   2  -3  19   18.00    1.30
   2   3  19   16.60    1.20
   2   3  19   17.60    1.30
   3  -3  19    0.10    0.50
   3  -3  19    0.20    0.80
   3  -3  19    0.00    0.40
   3   3  19   -0.10    0.50
   3   3  19    0.40    0.50
   4  -3  19   14.70    1.50
   4  -3  19   13.30    1.10
   4  -3  19   16.40    1.00
   4   3  19   15.50    1.10
   4   3  19   16.80    1.50
   4   3  19   14.50    1.10
   5  -3  19    3.50    0.70
   5  -3  19    1.40    0.60
   5   3  19    2.30    1.00
  -5   3 -19    1.90    0.40
  -5   4  19    5.00    0.80
  -4  -4  19  110.49    3.70
   4  -4 -19  128.29    3.80
  -4   4  19  128.49    3.60
  -3  -4  19   24.90    1.40
   3  -4 -19   24.90    1.60
  -3  -4  19   26.60    1.60
  -3   4  19   24.30    1.30
  -3   4  19   26.10    1.60
  -2  -4  19  137.99    4.10
  -2  -4  19  131.29    4.00
  -2   4  19  133.69    4.10
  -2   4  19  131.49    4.00
  -1  -4  19   14.10    1.20
  -1  -4  19   14.60    1.40
  -1   4  19   12.60    1.10
  -1   4  19   13.30    1.10
   0  -4  19  245.88    6.80
   0  -4  19  236.68    6.70
   0  -4  19  237.88    6.80
   0   4  19  234.58    6.80
   0   4  19  236.48    6.70
   1  -4  19    0.00    0.70
   1  -4  19    0.70    0.50
   1  -4  19    1.20    0.60
   1   4  19    1.40    0.50
   1   4  19    0.60    0.50
   2  -4  19   68.69    2.60
   2  -4  19   65.39    2.30
   2  -4  19   65.89    2.40
   2   4  19   65.89    2.30
   2   4  19   67.19    2.40
   3  -4  19    8.10    0.90
   3  -4  19    7.70    1.10
   3  -4  19    7.00    0.80
   3   4  19   10.20    1.00
   3   4  19    8.50    1.00
   4  -4  19   89.99    2.80
   4  -4  19   90.09    2.80
   4  -4  19   90.39    2.80
   4   4  19   91.29    2.80
   4   4  19   90.99    2.80
  -4   4 -19   92.39    2.70
   5  -4  19   -0.50    0.30
  -4  -5  19   15.10    1.00
  -4   5  19   12.40    0.90
   3  -5 -19   -0.10    0.80
  -3  -5  19    0.20    0.50
  -3  -5  19   -0.50    0.60
  -3   5  19    1.80    0.70
  -3   5  19    0.10    0.40
  -2  -5  19    7.00    1.00
   2  -5 -19    6.10    1.50
  -2  -5  19    6.60    0.90
  -2   5  19    6.30    0.90
  -2   5  19    7.10    0.80
  -1  -5  19   21.10    1.30
  -1  -5  19   21.00    1.30
  -1   5  19   20.60    1.20
  -1   5  19   20.30    1.10
   0  -5  19   24.40    1.30
   0  -5  19   27.00    1.40
   0   5  19   24.80    1.30
   0   5  19   24.60    1.30
   1  -5  19   50.09    2.00
   1  -5  19   51.59    1.90
   1  -5  19   49.90    1.90
   1   5  19   51.39    1.90
   1   5  19   48.90    1.90
   2  -5  19   14.00    1.00
   2  -5  19   11.90    1.10
   2  -5  19   12.10    1.00
   2   5  19   14.70    1.10
   2   5  19   14.00    1.00
   3  -5  19   30.20    2.00
   3  -5  19   35.10    1.30
   3   5  19   37.00    1.60
   4  -5  19   76.19    2.60
   4  -5  19   73.19    2.20
  -3  -6  19   11.50    1.10
  -3  -6  19   11.30    0.90
  -3   6  19   11.20    0.80
  -2  -6  19   18.60    1.00
  -2  -6  19   13.60    1.50
  -2   6  19   18.10    1.70
  -2   6  19   17.30    0.90
  -1  -6  19    2.10    0.50
  -1   6  19    2.30    0.50
  -1   6  19    2.90    0.70
   0  -6  19   12.30    0.90
   0  -6  19   12.90    0.90
   0   6  19   12.40    0.90
   0   6  19   12.20    0.90
   1  -6  19    3.30    0.80
   1  -6  19    2.20    0.50
   1   6  19    3.80    0.80
   1   6  19    1.80    0.60
   2  -6  19   22.70    1.10
   2  -6  19   22.40    1.10
   2   6  19   22.40    1.10
   3  -6  19    0.50    0.50
   3  -6  19    0.70    0.40
  -1  -7  19  111.59    3.20
  -1  -7  19  113.79    3.20
  -1   7  19  107.09    3.10
   0  -7  19   16.10    0.90
   0  -7  19   15.80    0.90
   0   7  19   18.70    0.90
   1  -7  19  103.49    3.00
   1  -7  19  107.69    3.00
   1   7  19  105.69    3.00
  -4   0  20   37.10    2.20
  -2   0  20  243.68    7.00
  -2   0  20  243.88    6.90
  -1   0  20    0.30    0.70
  -1   0  20    0.60    0.70
   0   0  20  421.76   11.50
   0   0  20  423.76   11.60
   1   0  20    0.90    0.50
   1   0  20    1.30    1.30
   1   0  20    0.10    0.50
   2   0  20  121.89    3.80
   3   0  20    0.10    0.60
   3   0  20   -0.20    0.50
   3   0  20    0.00    0.50
   4   0  20  237.98    6.40
   4   0  20  234.38    6.50
   4   0  20  219.88    6.40
   5   0  20    0.30    0.50
   5   0  20    0.10    0.50
  -3   1  20   97.99    3.20
  -2   1  20   11.40    1.60
  -2   1  20   12.40    1.50
  -1  -1  20   66.19    2.70
  -1   1  20   66.49    2.40
  -1   1  20   64.69    2.50
   0  -1  20  300.57    8.10
   0  -1  20  292.77    8.20
   0   1  20  287.97    8.20
   0   1  20  287.57    8.10
   1  -1  20   70.49    2.60
   1  -1  20   71.89    2.50
   1   1  20   69.39    2.50
   1   1  20   70.69    2.70
   2  -1  20   15.90    1.30
   2  -1  20   16.90    1.80
   2  -1  20   17.90    1.30
   2   1  20   18.40    1.70
   3  -1  20    2.20    0.60
   3  -1  20    0.70    0.50
   3  -1  20    1.40    0.60
   3   1  20    1.60    0.90
   3   1  20    1.40    0.60
   3   1  20    1.00    0.50
   4  -1  20    0.30    0.50
   4  -1  20    0.40    0.40
   4   1  20    0.50    0.50
   4   1  20    0.60    0.50
   4   1  20   -0.10    0.50
   5  -1  20    0.10    0.50
   5  -1  20    0.10    0.50
   5   1  20   -0.20    0.70
   5   1  20    0.20    0.40
  -4   2  20    2.40    0.60
  -3   2  20   28.20    1.50
  -2   2  20   20.20    1.30
  -2   2  20   18.90    1.50
  -1  -2  20   10.00    1.50
  -1  -2  20    9.20    1.60
  -1   2  20    8.80    1.00
   0  -2  20   92.39    3.20
   0  -2  20   93.29    3.10
   0   2  20   94.99    3.20
   0   2  20   94.09    3.10
   1  -2  20    9.90    1.10
   1  -2  20    6.10    1.20
   1   2  20    8.50    1.10
   1   2  20    8.70    1.20
   2  -2  20   53.79    2.10
   2  -2  20   55.49    2.20
   2  -2  20   57.29    2.10
   2   2  20   55.39    2.10
   2   2  20   56.29    2.10
   3  -2  20   11.20    1.00
   3  -2  20   11.90    1.00
   3  -2  20   10.80    1.10
   3   2  20   12.70    1.60
   3   2  20   11.30    1.00
   3   2  20   12.20    1.10
   4  -2  20   63.39    2.50
   4  -2  20   63.29    2.20
   4   2  20   51.49    2.20
   4   2  20   62.89    2.10
   4   2  20   63.29    2.10
   5  -2  20    1.10    0.40
   5  -2  20    0.70    0.40
   5   2  20    2.30    0.60
   4  -3 -20   13.40    1.50
  -4   3  20   16.00    1.00
   3  -3 -20  167.38    5.00
  -3   3  20  163.08    4.80
  -2  -3  20    7.80    2.00
  -2   3  20    8.50    1.10
  -2   3  20    9.50    1.20
  -1  -3  20    2.20    0.70
  -1  -3  20    3.80    1.40
  -1   3  20    2.30    0.60
  -1   3  20    2.60    0.70
   0  -3  20    0.40    0.70
   0  -3  20    0.60    0.60
   0   3  20    0.40    0.60
   0   3  20    0.00    0.50
   1  -3  20  198.18    5.70
   1  -3  20  200.28    5.80
   1  -3  20  199.68    5.70
   1   3  20  198.28    5.80
   1   3  20  193.48    5.70
   2  -3  20   24.00    1.30
   2   3  20   23.50    1.30
   2   3  20   25.40    1.40
   3  -3  20   87.79    2.80
   3  -3  20   88.59    3.40
   3   3  20   86.39    2.80
   3   3  20   87.29    2.80
   4  -3  20   11.00    1.00
   4  -3  20    9.10    0.80
   4   3  20   10.20    1.00
   4   3  20    9.80    1.00
   5  -3  20   73.79    2.20
  -5   3 -20   72.99    2.10
  -3  -4  20   18.00    1.50
   3  -4 -20   25.10    1.90
  -3   4  20   22.90    1.50
  -3   4  20   20.00    1.60
  -2  -4  20   28.40    1.50
  -2  -4  20   26.10    1.60
  -2   4  20   28.10    1.50
  -2   4  20   27.30    1.30
  -1  -4  20    2.00    0.60
  -1  -4  20    1.00    0.70
  -1   4  20    2.50    0.50
  -1   4  20    2.20    0.60
   0  -4  20   39.40    1.80
   0  -4  20   39.30    1.80
   0  -4  20   40.00    1.70
   0   4  20   38.40    1.70
   0   4  20   37.80    1.60
   1  -4  20   -0.20    0.50
   1  -4  20    0.10    0.40
   1  -4  20    0.70    0.70
   1   4  20   -0.10    0.40
   1   4  20   -0.20    0.50
   2  -4  20    0.60    0.50
   2  -4  20    0.40    0.70
   2  -4  20    0.30    0.40
   2   4  20    0.50    0.70
   2   4  20    0.50    0.50
   3  -4  20    2.80    0.60
   3  -4  20    2.30    0.60
   3  -4  20   -0.60    0.80
   3   4  20    2.10    0.50
  -3   4 -20    3.00    0.60
   3   4  20    1.90    0.50
   4  -4  20    1.40    0.40
  -4   4 -20    2.90    0.60
  -3  -5  20   18.50    1.20
  -3   5  20   20.90    1.00
  -2  -5  20    7.10    1.40
  -2  -5  20   10.40    1.60
  -2   5  20   10.70    1.00
  -2   5  20   10.30    0.80
  -1  -5  20   47.30    1.70
  -1  -5  20   45.30    1.80
  -1   5  20   46.00    1.70
  -1   5  20   45.40    1.80
   0  -5  20   50.19    2.20
   0  -5  20   58.49    2.00
   0   5  20   59.49    2.00
   0   5  20   59.79    2.00
   1  -5  20    7.40    1.00
   1  -5  20    7.40    0.80
   1   5  20    7.10    0.80
   1   5  20    7.90    0.80
   2  -5  20   14.60    1.10
   2  -5  20   19.70    1.50
   2   5  20   14.60    1.00
   2   5  20   15.00    1.20
   3  -5  20   71.19    2.20
   3  -5  20   70.49    2.30
   3   5  20   70.89    2.30
  -2  -6  20   35.30    1.40
  -2  -6  20   37.20    1.40
  -2   6  20   38.80    1.40
  -2   6  20   39.60    1.40
  -1  -6  20    1.40    0.50
  -1  -6  20    2.90    0.70
  -1   6  20    3.40    0.70
  -1   6  20    3.10    0.70
   0  -6  20   14.10    0.90
   0  -6  20   13.40    1.00
   0   6  20   14.90    1.00
   1  -6  20    7.30    0.90
   1  -6  20    8.10    0.80
   1   6  20    8.60    1.10
   1   6  20    8.30    0.70
   2  -6  20  113.99    3.10
   2   6  20  105.89    3.10
  -2   0  21   -0.60    0.70
  -1   0  21   56.39    2.20
  -1   0  21   54.39    2.30
   0   0  21   -0.40    0.60
   0   0  21   -0.10    0.60
   1   0  21    2.30    0.60
   1   0  21    1.70    0.60
   2   0  21   -0.40    0.50
   2   0  21    0.30    0.50
   2   0  21   -0.70    0.70
   3   0  21    7.70    0.90
   3   0  21    7.00    1.00
   3   0  21    7.60    0.90
   4   0  21    0.50    0.50
   4   0  21    0.60    0.50
   5   0  21    1.70    0.40
  -3   1  21   98.89    3.10
  -2   1  21    0.70    0.60
  -2   1  21   -0.70    0.80
  -1  -1  21  141.09    4.30
  -1  -1  21  145.39    4.40
  -1   1  21  146.39    4.40
  -1   1  21  139.29    4.30
   0  -1  21  201.68    5.90
   0  -1  21  204.78    5.80
   0   1  21  199.68    5.80
   0   1  21  205.58    5.90
   1  -1  21  254.27    7.20
   1  -1  21  259.67    7.10
   1  -1  21  255.77    7.10
   1   1  21  249.48    7.20
   1   1  21  255.27    7.10
   2  -1  21   43.90    1.80
   2  -1  21   44.70    1.80
   2  -1  21   45.00    1.80
   2   1  21   42.90    1.80
   2   1  21   42.40    1.70
   3  -1  21   14.30    1.00
   3  -1  21   17.60    1.10
   3  -1  21   16.40    1.10
   3   1  21   16.60    1.10
   3   1  21   16.30    1.00
   3   1  21   15.30    1.40
   4  -1  21    0.10    0.40
   4  -1  21    0.30    0.40
   4   1  21    0.10    0.60
   4   1  21    0.60    0.50
   4   1  21   -0.80    0.50
   5  -1  21   89.39    2.60
  -4   2  21   41.30    1.70
  -3   2  21   90.09    2.80
  -2   2  21   54.59    2.20
  -2   2  21   52.79    2.00
  -1  -2  21  116.39    3.70
  -1   2  21  112.19    3.50
  -1   2  21  114.49    3.60
   0  -2  21   27.90    1.80
   0  -2  21   26.90    1.50
   0  -2  21   26.80    1.60
   0   2  21   26.80    1.50
   0   2  21   26.60    1.40
   1  -2  21   20.80    1.50
   1  -2  21   23.60    1.40
   1  -2  21   21.80    1.30
   1   2  21   21.40    1.30
   1   2  21   22.80    1.30
   2  -2  21  136.59    4.00
   2  -2  21  130.49    4.00
   2  -2  21  135.29    4.10
   2   2  21  138.99    4.10
   2   2  21  129.59    4.00
   3  -2  21   18.70    1.10
   3  -2  21   18.60    1.10
   3   2  21   19.10    1.10
   3   2  21   18.80    1.10
   4  -2  21   50.69    1.70
   4  -2  21   48.40    1.70
   4   2  21   49.00    1.80
   4   2  21   48.60    1.70
  -4   3  21  130.59    3.70
  -3   3  21    1.40    0.50
  -2   3  21    1.20    0.70
  -2   3  21    0.70    0.40
  -1  -3  21   25.40    1.50
  -1   3  21   22.20    1.30
  -1   3  21   20.80    1.20
   0  -3  21  129.29    3.90
   0  -3  21  130.59    3.80
   0   3  21  121.09    3.90
   0   3  21  124.09    3.80
   1  -3  21   81.59    2.70
   1  -3  21   80.99    2.70
   1   3  21   80.29    2.70
   2  -3  21    9.30    1.00
   2  -3  21    8.90    0.90
   2   3  21    9.30    1.20
   2   3  21    8.20    0.90
   3  -3  21   43.90    1.90
   3  -3  21   42.20    1.60
   3   3  21   44.20    2.10
   3   3  21   40.90    1.60
   4  -3  21   40.60    1.40
   4  -3  21   40.30    1.50
  -4   3 -21   41.70    1.40
   4   3  21   39.80    1.50
   4   3  21   40.10    1.60
  -4   4  21   27.30    1.10
  -3   4  21    1.10    0.40
  -2   4  21   42.50    1.60
  -2   4  21   41.80    1.70
  -1  -4  21    1.80    0.60
  -1   4  21    1.70    0.50
  -1   4  21    1.60    0.50
   0  -4  21  138.69    4.20
   0  -4  21  137.29    4.10
   0   4  21  143.19    4.10
   0   4  21  138.29    4.30
   1  -4  21    9.30    1.00
   1  -4  21   10.10    0.90
   1   4  21    9.40    0.90
   1   4  21   10.30    0.90
   2  -4  21   79.39    2.80
   2  -4  21   85.89    2.70
   2   4  21   83.39    2.60
   2   4  21   86.89    2.60
   3  -4  21    1.50    0.40
   3  -4  21    1.70    0.40
   3   4  21    2.00    0.50
   3   4  21    2.60    0.50
  -3   5  21   88.19    2.60
  -2  -5  21    0.60    0.90
  -2   5  21    0.20    0.50
  -2   5  21    0.40    0.60
  -1  -5  21    2.40    0.60
  -1  -5  21    1.50    0.70
  -1   5  21    1.50    0.50
  -1   5  21    1.60    0.40
   0  -5  21    1.50    0.60
   0  -5  21    1.10    0.70
   0   5  21    2.10    0.40
   0   5  21    1.70    0.40
   1  -5  21   10.50    0.90
   1  -5  21    7.50    1.20
   1   5  21    9.30    0.80
   1   5  21    9.60    0.90
   2  -5  21    0.80    0.40
   2   5  21    1.30    0.60
   2   5  21    0.30    0.40
  -1   6  21   75.49    2.30
  -1   6  21   73.49    2.20
   0  -6  21   41.60    1.40
  -2   0  22   41.60    1.90
  -1   0  22    0.00    0.70
  -1   0  22   -0.40    0.60
   0   0  22   17.10    1.20
   0   0  22   19.20    1.20
   1   0  22    0.10    0.50
   1   0  22   -0.20    0.50
   2   0  22   72.59    2.40
   2   0  22   72.39    2.50
   2   0  22   74.59    2.70
   3   0  22    0.60    0.60
   3   0  22   -0.20    0.50
   3   0  22    0.00    0.40
   4   0  22    2.90    0.70
   4   0  22    4.90    0.90
  -3   1  22   12.30    1.40
  -2   1  22   97.29    3.00
  -1  -1  22    1.80    0.70
  -1  -1  22    1.80    0.90
  -1   1  22    2.00    0.60
  -1   1  22    2.30    0.60
   0  -1  22    5.50    1.10
   0  -1  22    3.40    0.70
   0   1  22    3.80    0.60
   0   1  22    3.20    0.70
   1  -1  22   99.69    3.20
   1  -1  22   99.99    3.10
   1  -1  22  101.89    3.20
   1   1  22  100.39    3.20
   2  -1  22    1.00    0.50
   2  -1  22    0.50    0.40
   2  -1  22    0.00    0.60
   2   1  22    1.10    0.50
   2   1  22    0.20    0.40
   3  -1  22   16.70    1.20
   3  -1  22   15.50    1.00
   3  -1  22   13.30    0.90
   3   1  22   13.50    1.00
   3   1  22   13.30    0.90
   4  -1  22   -0.50    0.40
   4  -1  22    0.30    0.40
   4   1  22    0.30    0.40
  -3   2  22   15.90    1.10
  -2   2  22   74.19    2.60
  -2   2  22   74.29    2.40
  -1   2  22    6.40    1.00
  -1   2  22    7.20    0.90
   0  -2  22  151.38    4.50
   0  -2  22  151.68    4.40
   0   2  22  148.99    4.40
   0   2  22  149.19    4.50
   1  -2  22   62.29    2.20
   1  -2  22   60.69    2.30
   1  -2  22   62.69    2.20
   1   2  22   63.29    2.20
   1   2  22   62.59    2.10
   2  -2  22   15.90    1.40
   2  -2  22   15.90    1.10
   2   2  22   14.70    1.10
   2   2  22   16.90    1.00
   3  -2  22    8.40    0.90
   3  -2  22    9.10    1.20
   3   2  22    9.30    0.90
   3   2  22    7.70    0.80
   4  -2  22   57.29    1.80
   4   2  22   56.59    1.90
  -3   3  22    3.60    0.80
  -2   3  22   -0.80    0.60
  -2   3  22   -0.20    0.40
  -1   3  22    1.60    0.60
  -1   3  22    1.40    0.50
   0  -3  22    0.40    0.60
   0  -3  22    0.10    0.70
   0   3  22    0.90    0.90
   0   3  22    0.50    0.40
   1  -3  22    8.30    1.00
   1  -3  22    8.30    0.90
   1   3  22    8.80    0.90
   1   3  22    7.40    0.80
   2  -3  22   37.50    1.40
   2  -3  22   34.60    1.50
   2   3  22   36.80    1.70
   2   3  22   38.60    1.60
   3  -3  22   17.10    0.90
   3  -3  22   17.00    0.90
   3   3  22   20.10    1.00
   3   3  22   16.30    0.90
  -3   4  22    5.20    0.70
  -2   4  22   13.20    1.20
  -2   4  22   13.00    0.80
  -1  -4  22   44.00    1.80
  -1   4  22   45.50    1.70
  -1   4  22   42.50    1.60
   0  -4  22    9.00    1.00
   0   4  22    9.50    0.80
   0   4  22    9.60    0.90
   1  -4  22    3.30    0.60
   1  -4  22    3.70    0.90
   1   4  22    5.00    0.70
   1   4  22    3.60    0.70
   2  -4  22    0.30    0.50
   2  -4  22    0.10    0.40
   2   4  22    0.20    0.40
   2   4  22   -0.20    0.40
  -2   5  22   40.40    1.40
  -1   5  22   29.70    1.20
  -1   5  22   30.00    1.20
   0  -5  22   93.09    2.80
   0   5  22   99.79    2.90
   0   5  22   96.69    2.80
   1  -5  22   20.00    1.00
   1   5  22   18.80    1.00
   1   5  22   20.50    1.10
  -1   0  23   38.80    1.70
  -1   0  23   40.10    1.80
   0   0  23    0.50    0.50
   0   0  23    0.10    0.50
   1   0  23   24.80    1.20
   1   0  23   23.10    1.20
   2   0  23   -0.10    0.40
   2   0  23   -0.30    0.40
   3   0  23   80.89    2.20
   3   0  23   58.59    2.40
  -2   1  23   30.40    2.20
  -1  -1  23   21.40    1.60
  -1   1  23   19.80    1.20
  -1   1  23   21.00    1.30
   0  -1  23    1.70    0.70
   0  -1  23    1.60    0.60
   0   1  23    1.30    0.50
   0   1  23    1.70    0.50
   1  -1  23    6.80    1.00
   1  -1  23    6.40    0.90
   1   1  23    7.50    0.80
   1   1  23    7.60    0.80
   2  -1  23   36.00    1.60
   2  -1  23   36.30    1.50
   2  -1  23   34.50    1.60
   2   1  23   38.10    1.50
   2   1  23   35.60    1.40
   3  -1  23   22.20    1.00
   3  -1  23   20.20    1.20
   3   1  23   20.60    1.00
   3   1  23   22.30    1.00
  -3   2  23   15.60    1.20
  -2   2  23   18.70    1.10
  -1   2  23   30.60    1.30
  -1   2  23   29.30    1.40
   0  -2  23   75.89    2.60
   0   2  23   74.79    2.40
   0   2  23   73.89    2.40
   1  -2  23   31.80    1.40
   1  -2  23   30.40    1.60
   1   2  23   31.50    1.40
   1   2  23   32.20    1.50
   2  -2  23    1.10    0.60
   2  -2  23    0.80    0.40
   2   2  23    1.00    0.40
   2   2  23    0.80    0.40
   3  -2  23   27.60    1.10
   3  -2  23   29.00    1.20
   3   2  23   27.60    1.20
   3   2  23   30.40    1.20
  -3   3  23    8.80    0.90
  -2   3  23  186.58    5.10
  -1   3  23    0.60    0.50
  -1   3  23    0.30    0.40
   0  -3  23  211.68    6.00
   0   3  23  219.28    6.00
   0   3  23  223.18    6.00
   1  -3  23   22.90    1.20
   1  -3  23   23.60    1.20
   1   3  23   23.30    1.10
   1   3  23   24.60    1.10
   2  -3  23  205.58    5.70
   2  -3  23  209.98    5.60
   2   3  23  205.58    5.70
   2   3  23  208.68    5.70
  -2   4  23    4.50    0.70
  -1   4  23   15.80    1.00
  -1   4  23   18.00    0.90
   0   4  23    1.70    0.40
   0   4  23    0.80    0.40
   1  -4  23   28.70    1.30
   1   4  23   33.60    1.20
   1   4  23   30.40    1.20
  -1   0  24   -0.30    0.70
   0   0  24   33.00    1.40
   0   0  24   31.40    1.50
   1   0  24    0.00    0.50
   1   0  24   -0.30    0.40
   2   0  24   11.60    0.80
   2   0  24   12.30    0.80
  -1   1  24    8.80    1.00
  -1   1  24    8.50    1.20
   0  -1  24    9.70    1.10
   0   1  24    7.10    1.30
   0   1  24    7.70    1.00
   1  -1  24   51.09    1.90
   1  -1  24   51.99    1.80
   1   1  24   59.59    2.30
   1   1  24   51.49    2.00
   2  -1  24   42.90    1.50
   2   1  24   41.30    1.50
   2   1  24   43.10    1.50
  -2   2  24    2.00    0.60
  -1   2  24    4.30    1.10
  -1   2  24    1.60    0.50
   0  -2  24   57.59    2.20
   0   2  24   63.59    2.10
   0   2  24   63.59    2.00
   1  -2  24   25.60    1.20
   1   2  24   25.20    1.10
   1   2  24   26.90    1.20
   2  -2  24   18.80    1.00
   2   2  24   18.80    0.90
   2   2  24   19.70    1.00
  -2   3  24    0.00    0.50
  -1   3  24    0.80    0.40
   0   3  24   79.89    2.40
   0   3  24   79.49    2.40
   1   3  24   62.69    1.90
   1   3  24   61.49    2.00
   1   0  25  269.77    7.20
   0   1  25    5.40    0.90
   0   1  25    5.30    0.90
   1  -1  25    0.40    0.70
   1   1  25   -0.30    0.40
   1   1  25   -0.30    0.40
   0   2  25   33.10    1.30
_computing_structure_solution     'SHELXT 2014/4 (Sheldrick, 2014)'
;
_shelx_hkl_checksum     18083
_shelx_res_file
;
    SKM138_0m_a.res created by SHELXL-2014/7
TITL SKM138_0m_a.res in P2(1)/n
CELL  1.54178   7.6665   8.5788  20.4072   90.000   91.794   90.000
ZERR    4.000   0.0002   0.0002   0.0005    0.000    0.001    0.000
LATT 1
SYMM 1/2-X, 1/2+Y, 1/2-Z
SFAC C  H  N  S
UNIT 56  68  12  4
REM Old TITL SKM138_0m in P2(1)/n
REM SHELXT solution in P2(1)/n
REM R1 0.122,  Rweak 0.004,  Alpha 0.020,  Orientation as input
REM Formula found by SHELXT:  C14 N3 S
L.S. 5
ACTA 138
BOND $H
FMAP 2
PLAN 5
SIZE 0.164 0.192 0.203
CONF
TEMP -123
WGHT    0.045800    0.345400
FVAR       0.61044
S1    4    0.489228    0.323510    0.801293    11.00000    0.02807    0.03706 =
         0.02591    0.01231   -0.00050   -0.00248
N1    3    0.244909    0.486608    0.733533    11.00000    0.02482    0.03850 =
         0.02080    0.00744    0.00161   -0.00103
AFIX   3
H1N   2    0.223605    0.555362    0.700295    11.00000   -1.20000
AFIX   0
N2    3    0.513247    0.471304    0.689027    11.00000    0.02330    0.02804 =
         0.02040    0.00483    0.00109   -0.00029
AFIX   3
H2N   2    0.627156    0.441453    0.691075    11.00000   -1.20000
AFIX   0
N3    3    0.449866    0.565391    0.639009    11.00000    0.02470    0.02402 =
         0.01733    0.00126   -0.00008   -0.00117
C1    1   -0.035791    0.278608    0.699158    11.00000    0.04982    0.03778 =
         0.05280    0.00631   -0.01819   -0.00596
AFIX  93
H1A   2    0.057247    0.290149    0.669870    11.00000   -1.20000
H1B   2   -0.131954    0.213108    0.687775    11.00000   -1.20000
AFIX   0
C2    1   -0.031496    0.352741    0.755037    11.00000    0.02522    0.04131 =
         0.03783    0.01763   -0.00047   -0.00047
AFIX  43
H2    2   -0.127660    0.337273    0.782558    11.00000   -1.20000
AFIX   0
C3    1    0.109291    0.459376    0.780053    11.00000    0.02881    0.04099 =
         0.02033    0.00349    0.00556    0.00115
AFIX  23
H3A   2    0.056502    0.560589    0.791688    11.00000   -1.20000
H3B   2    0.162834    0.414333    0.820567    11.00000   -1.20000
AFIX   0
C4    1    0.406785    0.432695    0.738549    11.00000    0.02592    0.02466 =
         0.01957   -0.00009    0.00005   -0.00472
C5    1    0.556463    0.607096    0.594605    11.00000    0.02278    0.02058 =
         0.01757   -0.00240   -0.00036   -0.00337
C6    1    0.745034    0.558546    0.593609    11.00000    0.02233    0.02730 =
         0.02491    0.00206   -0.00002   -0.00181
AFIX  23
H6A   2    0.751497    0.448327    0.579517    11.00000   -1.20000
H6B   2    0.796396    0.565511    0.638630    11.00000   -1.20000
AFIX   0
C7    1    0.852743    0.658153    0.548028    11.00000    0.02155    0.03288 =
         0.02495   -0.00153    0.00125   -0.00574
AFIX  23
H7A   2    0.867443    0.763865    0.566859    11.00000   -1.20000
H7B   2    0.970009    0.611431    0.544037    11.00000   -1.20000
AFIX   0
C8    1    0.763919    0.669808    0.480457    11.00000    0.02668    0.03623 =
         0.02092   -0.00250    0.00433   -0.00661
AFIX  23
H8A   2    0.833081    0.738608    0.452244    11.00000   -1.20000
H8B   2    0.758771    0.565214    0.459991    11.00000   -1.20000
AFIX   0
C9    1    0.581858    0.733989    0.485175    11.00000    0.02776    0.02298 =
         0.01975   -0.00184    0.00006   -0.00767
C10   1    0.509090    0.825357    0.434717    11.00000    0.03891    0.02981 =
         0.01920    0.00192   -0.00029   -0.00945
AFIX  43
H10   2    0.574812    0.844742    0.396867    11.00000   -1.20000
AFIX   0
C11   1    0.344099    0.888131    0.438509    11.00000    0.04502    0.02392 =
         0.02721    0.00407   -0.00983   -0.00378
AFIX  43
H11   2    0.297094    0.949861    0.403574    11.00000   -1.20000
AFIX   0
C12   1    0.246945    0.860617    0.493708    11.00000    0.03150    0.02375 =
         0.03394   -0.00131   -0.00684    0.00249
AFIX  43
H12   2    0.133273    0.903653    0.496613    11.00000   -1.20000
AFIX   0
C13   1    0.316032    0.770373    0.544489    11.00000    0.02633    0.02334 =
         0.02348   -0.00158    0.00051   -0.00243
AFIX  43
H13   2    0.249358    0.752231    0.582204    11.00000   -1.20000
AFIX   0
C14   1    0.483394    0.705511    0.540801    11.00000    0.02378    0.01981 =
         0.01859   -0.00178   -0.00137   -0.00390
HKLF 4
REM  SKM138_0m_a.res in P2(1)/n
REM R1 =  0.0314 for    2486 Fo > 4sig(Fo)  and  0.0338 for all    2687 data
REM    163 parameters refined using      0 restraints
END
WGHT      0.0458      0.3454
REM Highest difference peak  0.248,  deepest hole -0.241,  1-sigma level  0.053
Q1    1   0.5207  0.6561  0.5677  11.00000  0.05    0.25
Q2    1   0.6506  0.5890  0.5956  11.00000  0.05    0.22
Q3    1   0.5289  0.6972  0.5139  11.00000  0.05    0.19
Q4    1   0.4149  0.7455  0.5457  11.00000  0.05    0.18
Q5    1   0.7983  0.6012  0.5684  11.00000  0.05    0.18
;
_shelx_res_checksum     41846
