# Supplementary material for: Crystal structure of 3-(prop-2-en-1-yl)-1-{[(1E)-1,2,3,4-tetra­hydro­naphthalen-1-yl­idene]amino}­thio­urea
Source: Acta Crystallogr E Crystallogr Commun. 2015 Nov 21;71(Pt 12):o976–7. doi: 10.1107/S2056989015021076 (PMC4719931; doi:10.1107/S2056989015021076)
Supplement: Supplementary file 2 [file e-71-0o976-Isup2.hkl]

data_I                                                                          
_shelx_title ' SKM138_0m_a.res in P2(1)/n'                                      
_shelx_refln_list_code          4                                               
_shelx_F_calc_maximum      173.88                                               
_exptl_crystal_F_000       552.00                                               
_reflns_d_resolution_high  0.8001                                               
                                                                                
loop_                                                                           
 _space_group_symop_operation_xyz                                               
 'x, y, z'                                                                      
 '-x+1/2, y+1/2, -z+1/2'                                                        
 '-x, -y, -z'                                                                   
 'x-1/2, -y-1/2, z-1/2'                                                         
                                                                                
_cell_length_a     7.6665                                                       
_cell_length_b     8.5788                                                       
_cell_length_c    20.4072                                                       
_cell_angle_alpha  90.000                                                       
_cell_angle_beta   91.794                                                       
_cell_angle_gamma  90.000                                                       
                                                                                
_shelx_F_squared_multiplier     1.000                                           
                                                                                
loop_                                                                           
 _refln_index_h                                                                 
 _refln_index_k                                                                 
 _refln_index_l                                                                 
 _refln_F_squared_calc                                                          
 _refln_F_squared_meas                                                          
 _refln_F_squared_sigma                                                         
 _refln_observed_status                                                         
   2   0   0       6642.02       6360.73       175.09 o                         
   4   0   0       7457.30       8395.47       154.51 o                         
   6   0   0        102.94        103.87         3.14 o                         
   8   0   0        777.88        749.15        20.93 o                         
   1   1   0       1935.12       1933.01        42.60 o                         
   2   1   0         24.60         22.88         1.38 o                         
   3   1   0       3730.49       3985.94        83.50 o                         
   4   1   0       2565.49       2864.87        79.70 o                         
   5   1   0         70.69         58.29         2.02 o                         
   6   1   0        193.32        197.23         5.57 o                         
   7   1   0          0.26          0.42         1.02 o                         
   8   1   0          2.64          4.97         1.05 o                         
   9   1   0          3.01          0.09         1.61 o                         
   0   2   0        776.75        925.19        17.27 o                         
   1   2   0       8780.34       8315.65       108.74 o                         
   2   2   0       2304.40       2448.65        32.57 o                         
   3   2   0        320.63        344.95         5.40 o                         
   4   2   0        150.43        143.54         3.29 o                         
   5   2   0          0.88          2.48         0.82 o                         
   6   2   0        927.35        922.00        12.75 o                         
   7   2   0        201.20        173.17         3.28 o                         
   8   2   0          0.78          2.30         0.79 o                         
   9   2   0         33.72         33.01         3.22 o                         
   1   3   0         41.07         42.36         1.53 o                         
   2   3   0        182.05        177.11         3.78 o                         
   3   3   0        508.91        489.69         6.46 o                         
   4   3   0        100.49         90.74         3.84 o                         
   5   3   0         25.54         18.66         1.49 o                         
   6   3   0          3.43          1.68         0.81 o                         
   7   3   0         28.71         32.95         1.64 o                         
   8   3   0         16.85         18.50         1.31 o                         
   9   3   0        106.99        117.43         2.85 o                         
   0   4   0          6.44          9.97         1.32 o                         
   1   4   0         10.89         10.28         0.99 o                         
   2   4   0         30.90         26.97         1.68 o                         
   3   4   0         17.75         20.82         1.68 o                         
   4   4   0          0.34          1.08         0.89 o                         
   5   4   0          0.63          2.75         2.30 o                         
   6   4   0         31.85         31.87         1.60 o                         
   7   4   0        146.68        156.36         4.36 o                         
   8   4   0          2.55          1.25         0.63 o                         
   1   5   0        148.55        142.37         5.10 o                         
   2   5   0         22.61         19.20         2.03 o                         
   3   5   0        365.25        350.82         5.29 o                         
   4   5   0         99.91        108.54         2.49 o                         
   5   5   0        292.29        289.76         4.33 o                         
   6   5   0        272.23        280.99         4.56 o                         
   7   5   0        432.77        441.17         6.47 o                         
   8   5   0        160.54        159.04         3.15 o                         
   0   6   0        303.92        287.57         6.54 o                         
   1   6   0         19.96         20.14         1.25 o                         
   2   6   0        175.66        167.14         2.92 o                         
   3   6   0         62.17         62.25         2.98 o                         
   4   6   0       1163.12       1218.18        16.60 o                         
   5   6   0         28.41         33.89         1.56 o                         
   6   6   0        392.35        411.24         6.65 o                         
   7   6   0        187.32        186.67         3.64 o                         
   1   7   0        312.77        312.49         4.54 o                         
   2   7   0         22.06         24.35         1.60 o                         
   3   7   0         11.16         10.24         1.28 o                         
   4   7   0         95.94         86.24         2.48 o                         
   5   7   0         34.81         30.72         1.40 o                         
   6   7   0          0.25          0.43         0.63 o                         
   7   7   0          1.63          1.88         0.76 o                         
   0   8   0        322.51        308.39         7.02 o                         
   1   8   0         24.77         24.16         1.52 o                         
   2   8   0        412.67        412.91         9.61 o                         
   3   8   0         68.00         64.94         3.76 o                         
   4   8   0        203.45        196.71         3.92 o                         
   5   8   0         23.95         20.55         1.16 o                         
   6   8   0         36.15         40.29         1.88 o                         
   1   9   0         46.11         50.66         1.81 o                         
   2   9   0         24.02         25.42         1.87 o                         
   3   9   0          7.99         10.84         1.61 o                         
   4   9   0          4.87          4.39         0.74 o                         
   5   9   0         72.94         72.19         2.95 o                         
   0  10   0         59.14         57.43         3.49 o                         
   1  10   0         18.76         16.24         1.79 o                         
   2  10   0         29.79         24.15         2.15 o                         
   3  10   0          0.07          0.27         0.81 o                         
  -9   0   1         24.31         32.74         2.42 o                         
  -5   0   1        107.62         76.48         5.64 o                         
  -3   0   1        186.79        204.13         6.06 o                         
  -1   0   1       2588.84       2343.29        88.01 o                         
   1   0   1      12201.05       9690.91       179.96 o                         
   3   0   1        677.97        754.69        16.22 o                         
   5   0   1        157.72        174.74         7.92 o                         
   7   0   1        301.05        267.53         6.45 o                         
   9   0   1         68.02         67.09         2.95 o                         
  -9   1   1         90.40        101.21         2.94 o                         
  -8   1   1         70.44         66.60         2.66 o                         
  -7   1   1         34.76         42.36         2.01 o                         
  -6   1   1        320.12        313.41         5.09 o                         
  -5   1   1        351.07        327.98         6.19 o                         
  -4   1   1          7.78         18.53         1.78 o                         
  -3   1   1        926.68        900.04        15.39 o                         
  -2   1   1          3.48          3.94         0.64 o                         
  -1   1   1        234.41        233.27         3.55 o                         
   0   1   1       1678.52       1514.41        39.72 o                         
   1   1   1         94.97        105.57         3.18 o                         
   2   1   1        145.17        160.16         3.37 o                         
   3   1   1          9.41          2.93         0.97 o                         
   4   1   1        627.10        720.12        12.75 o                         
   5   1   1        173.93        141.32         3.30 o                         
   6   1   1         23.01         15.70         2.09 o                         
   7   1   1        900.19        845.65        13.68 o                         
   8   1   1         25.69         32.23         1.62 o                         
   9   1   1        202.44        192.74         7.11 o                         
  -9   2   1         14.29         14.96         1.41 o                         
  -8   2   1         70.07         72.91         1.96 o                         
  -7   2   1        260.16        267.34         4.42 o                         
  -6   2   1         81.26         74.59         2.14 o                         
  -5   2   1         11.80         14.91         1.09 o                         
  -4   2   1        267.49        263.20         4.84 o                         
  -3   2   1        113.86        128.63         3.11 o                         
  -2   2   1       1770.37       1751.81        23.71 o                         
  -1   2   1        596.91        612.40         8.45 o                         
   0   2   1       2498.48       2563.28        66.82 o                         
   1   2   1        828.50        760.09        10.43 o                         
   2   2   1       2134.87       2163.38        33.41 o                         
   3   2   1        224.63        205.34         3.81 o                         
   4   2   1        557.89        563.38        10.65 o                         
   5   2   1         22.26         21.87         1.41 o                         
   6   2   1        336.13        313.78         5.03 o                         
   7   2   1         74.45         62.25         2.40 o                         
   8   2   1        317.74        299.64         5.37 o                         
   9   2   1          3.42          8.05         1.88 o                         
  -9   3   1         10.16         10.78         1.41 o                         
  -8   3   1        289.70        284.24         4.39 o                         
  -7   3   1         42.07         29.66         1.63 o                         
  -6   3   1        293.06        263.09         4.36 o                         
  -5   3   1         27.16         26.48         1.44 o                         
  -4   3   1       1053.56       1029.35        12.00 o                         
  -3   3   1        521.26        521.79         6.81 o                         
  -2   3   1        674.25        667.38         8.69 o                         
  -1   3   1          0.12         -0.29         0.50 o                         
   0   3   1        447.35        429.84         8.92 o                         
   1   3   1         16.23          9.76         1.29 o                         
   2   3   1        187.92        198.90         3.37 o                         
   3   3   1         37.89         62.70         2.25 o                         
   4   3   1         99.22        100.23         2.68 o                         
   5   3   1          9.89         13.35         1.39 o                         
   6   3   1         13.72         20.69         2.01 o                         
   7   3   1          5.77          5.91         0.97 o                         
   8   3   1         45.77         43.34         1.82 o                         
   9   3   1          0.08          0.95         0.84 o                         
  -8   4   1          6.51          5.81         1.02 o                         
  -7   4   1         28.09         26.98         1.98 o                         
  -6   4   1        161.47        170.38         2.90 o                         
  -5   4   1          9.77          8.91         1.24 o                         
  -4   4   1       1409.88       1370.14        16.49 o                         
  -3   4   1          7.51          9.46         2.04 o                         
  -2   4   1        418.82        399.05         6.47 o                         
  -1   4   1        168.94        185.24         3.81 o                         
   0   4   1        883.94        857.47        11.74 o                         
   1   4   1       1009.63       1130.63        15.66 o                         
   2   4   1       1153.27       1130.55        15.70 o                         
   3   4   1         64.04         60.36         2.50 o                         
   4   4   1        880.47        869.90        12.01 o                         
   5   4   1         36.54         34.12         1.66 o                         
   6   4   1        248.61        240.13         4.12 o                         
   7   4   1         26.56         24.93         2.36 o                         
   8   4   1         29.82         35.49         1.33 o                         
  -8   5   1          0.25          1.58         0.96 o                         
  -7   5   1        328.39        331.54         5.14 o                         
  -6   5   1         43.05         35.57         1.48 o                         
  -5   5   1          4.79          4.08         0.97 o                         
  -4   5   1         83.53         83.01         2.72 o                         
  -3   5   1        229.47        204.51         3.57 o                         
  -2   5   1         46.30         29.77         1.51 o                         
  -1   5   1        344.59        341.00        10.87 o                         
   0   5   1         19.10         20.33         1.71 o                         
   1   5   1        230.10        224.69         7.38 o                         
   2   5   1        248.00        251.95         4.80 o                         
   3   5   1          0.95          1.09         0.79 o                         
   4   5   1          3.28          3.54         0.92 o                         
   5   5   1        269.72        287.66         4.36 o                         
   6   5   1         22.07         25.49         1.50 o                         
   7   5   1         14.55         15.00         2.01 o                         
   8   5   1        128.82        139.13         3.82 o                         
  -7   6   1         28.81         27.24         3.32 o                         
  -6   6   1          5.82          4.35         0.76 o                         
  -5   6   1         76.03         69.02         2.67 o                         
  -4   6   1         43.66         48.15         2.00 o                         
  -3   6   1        418.79        461.23         5.68 o                         
  -2   6   1        125.83        111.86         2.18 o                         
  -1   6   1        453.02        469.60         6.26 o                         
   0   6   1        773.46        764.17         9.60 o                         
   1   6   1        172.37        167.23         2.91 o                         
   2   6   1        173.52        158.54         3.66 o                         
   3   6   1          6.20          5.11         0.83 o                         
   4   6   1         85.50         89.26         3.25 o                         
   5   6   1         33.88         29.67         1.56 o                         
   6   6   1         87.60         93.51         2.27 o                         
   7   6   1         20.70         22.90         2.28 o                         
  -7   7   1         53.12         52.09         1.71 o                         
  -6   7   1         99.34         96.32         2.12 o                         
  -5   7   1        110.35        104.32         2.50 o                         
  -4   7   1         27.26         29.78         3.45 o                         
  -3   7   1         71.81         73.38         2.13 o                         
  -2   7   1         20.86         20.43         1.43 o                         
  -1   7   1       1391.62       1390.49        16.80 o                         
   0   7   1        294.26        291.54         4.35 o                         
   1   7   1        156.28        153.56         3.77 o                         
   2   7   1        132.83        134.52         3.30 o                         
   3   7   1       1641.74       1665.94        48.03 o                         
   4   7   1        402.69        380.62         6.66 o                         
   5   7   1        738.44        735.51        10.20 o                         
   6   7   1         33.96         31.61         1.44 o                         
   7   7   1        192.10        188.16         3.98 o                         
  -6   8   1          1.58         -0.94         1.74 o                         
  -5   8   1         18.26         19.48         1.13 o                         
  -4   8   1        172.18        166.85         3.46 o                         
  -3   8   1        134.94        141.85         3.50 o                         
  -2   8   1          3.51          4.37         1.06 o                         
  -1   8   1         12.13         11.86         1.17 o                         
   0   8   1        314.17        310.03         5.00 o                         
   1   8   1          0.94          2.78         0.97 o                         
   2   8   1        648.39        636.76        10.59 o                         
   3   8   1        589.65        633.70        37.15 o                         
   4   8   1         60.10         60.37         1.80 o                         
   5   8   1         31.55         30.66         1.29 o                         
   6   8   1         47.12         56.89         2.95 o                         
  -5   9   1          6.81          5.49         2.28 o                         
  -4   9   1        106.66        111.13         5.83 o                         
  -3   9   1         36.13         36.75         1.58 o                         
  -2   9   1        667.16        655.86        10.74 o                         
  -1   9   1         89.55         95.06         2.33 o                         
   0   9   1          3.49          4.13         0.83 o                         
   1   9   1          2.06          2.63         0.93 o                         
   2   9   1        274.24        275.72         9.26 o                         
   3   9   1         93.60         91.91         2.36 o                         
   4   9   1          0.48          0.60         0.74 o                         
   5   9   1          0.82          1.07         1.07 o                         
  -3  10   1         37.74         38.37         2.15 o                         
  -2  10   1         20.04         18.52         1.88 o                         
  -1  10   1         17.75         20.13         2.15 o                         
   0  10   1          0.60          1.77         1.09 o                         
   1  10   1         15.93         15.57         1.74 o                         
   2  10   1        240.98        289.52         9.66 o                         
   3  10   1         63.34         56.35         2.42 o                         
  -8   0   2        109.97        107.07         4.83 o                         
  -6   0   2         37.97         37.03         3.49 o                         
  -4   0   2        683.21        639.24        13.67 o                         
  -2   0   2      14209.36      12605.05       283.22 o                         
   0   0   2         80.75         51.69         1.71 o                         
   2   0   2       6110.80       6028.11       110.99 o                         
   4   0   2        260.67        233.97        11.54 o                         
   6   0   2        207.52        178.96         4.93 o                         
   8   0   2        165.49        183.79         6.71 o                         
  -9   1   2          2.57          5.06         0.95 o                         
  -8   1   2        369.97        357.05         7.78 o                         
  -7   1   2        151.57        136.72         2.95 o                         
  -6   1   2        612.49        648.94         9.25 o                         
  -5   1   2         78.84         72.20         1.89 o                         
  -4   1   2         38.18         21.45         2.52 o                         
  -3   1   2        119.61        115.49         2.57 o                         
  -2   1   2       2627.45       2608.67        57.01 o                         
  -1   1   2        328.76        323.59         4.76 o                         
   0   1   2       1817.69       1843.06        34.06 o                         
   1   1   2       2004.03       1968.94        25.93 o                         
   2   1   2        435.85        437.40         6.93 o                         
   3   1   2        140.01        121.33         3.68 o                         
   4   1   2        491.32        536.24        10.11 o                         
   5   1   2        402.85        416.77         5.64 o                         
   6   1   2         18.69         19.50         1.83 o                         
   7   1   2        112.41         98.26         2.41 o                         
   8   1   2        176.77        155.28         2.98 o                         
   9   1   2         65.71         66.56         3.35 o                         
  -9   2   2         34.70         33.01         1.71 o                         
  -8   2   2          0.22         -0.33         0.97 o                         
  -7   2   2          7.67          9.97         1.25 o                         
  -6   2   2        343.04        329.56         4.25 o                         
  -5   2   2        128.70        124.75         2.33 o                         
  -4   2   2          2.01          8.49         1.39 o                         
  -3   2   2       3254.56       3434.92        37.20 o                         
  -2   2   2       1108.82       1098.91        15.36 o                         
  -1   2   2         38.45         43.99         1.96 o                         
   0   2   2       7772.05       6991.18       182.45 o                         
   1   2   2      13485.79      12475.60       162.80 o                         
   2   2   2        261.90        272.39         4.76 o                         
   3   2   2        360.47        328.26         8.94 o                         
   4   2   2        214.43        192.22         5.16 o                         
   5   2   2        503.06        498.84         7.24 o                         
   6   2   2        178.70        170.10         3.29 o                         
   7   2   2          2.06          3.40         0.93 o                         
   8   2   2         11.63          9.60         1.07 o                         
   9   2   2         45.42         41.79         1.93 o                         
  -9   3   2         35.16         34.89         2.15 o                         
  -8   3   2        136.38        128.92         2.89 o                         
  -7   3   2          3.41          0.09         0.79 o                         
  -6   3   2        590.71        549.57         6.54 o                         
  -5   3   2         98.15         86.68         2.23 o                         
  -4   3   2        106.94        116.80         2.15 o                         
  -3   3   2        512.19        637.38         8.06 o                         
  -2   3   2        203.55        234.18         3.57 o                         
  -1   3   2        215.67        201.34         3.68 o                         
   0   3   2        486.22        547.85        11.39 o                         
   1   3   2        195.60        196.23         3.94 o                         
   2   3   2        187.68        179.32         3.18 o                         
   3   3   2          7.62          4.11         1.02 o                         
   4   3   2          2.37          2.42         1.59 o                         
   5   3   2        417.54        423.83         5.69 o                         
   6   3   2         60.57         57.88         1.93 o                         
   7   3   2        482.23        478.92         8.16 o                         
   8   3   2          3.99          4.03         0.73 o                         
   9   3   2        105.88        127.60         7.63 o                         
  -8   4   2        188.58        193.02         4.40 o                         
  -7   4   2       1028.81       1030.66        14.15 o                         
  -6   4   2          2.68          1.14         0.89 o                         
  -5   4   2        524.67        496.24         7.43 o                         
  -4   4   2        159.56        174.58         2.76 o                         
  -3   4   2        885.42        885.56        13.99 o                         
  -2   4   2        105.09        110.01         2.78 o                         
  -1   4   2          4.31         13.14         1.55 o                         
   0   4   2        606.45        635.73         9.07 o                         
   1   4   2       2670.81       2947.98        44.61 o                         
   2   4   2       1543.94       1671.13        29.46 o                         
   3   4   2        817.85        842.45        13.47 o                         
   4   4   2         12.16         15.61         3.06 o                         
   5   4   2        165.76        179.68         3.37 o                         
   6   4   2        203.26        190.22         3.45 o                         
   7   4   2          0.14          1.06         0.82 o                         
   8   4   2         72.47         72.75         1.74 o                         
  -8   5   2         89.67         95.15         2.66 o                         
  -7   5   2          1.17          1.92         0.83 o                         
  -6   5   2        211.01        221.51         3.85 o                         
  -5   5   2        481.53        468.96         6.33 o                         
  -4   5   2        133.75        134.81         3.19 o                         
  -3   5   2         65.95         63.36         1.63 o                         
  -2   5   2       1111.25       1156.05        13.97 o                         
  -1   5   2         27.92         26.64         2.01 o                         
   0   5   2          1.57          2.82         0.95 o                         
   1   5   2         97.10         93.28         2.94 o                         
   2   5   2         30.61         26.38         4.38 o                         
   3   5   2        363.69        336.48         7.34 o                         
   4   5   2         34.86         29.68         1.76 o                         
   5   5   2        208.45        200.73         3.31 o                         
   6   5   2         77.02         68.20         1.90 o                         
   7   5   2        238.99        243.12         3.89 o                         
   8   5   2          2.11          2.69         0.76 o                         
  -7   6   2          1.42          1.74         1.23 o                         
  -6   6   2          3.99          3.07         0.75 o                         
  -5   6   2         65.20         64.02         1.94 o                         
  -4   6   2         62.97         56.90         2.17 o                         
  -3   6   2        261.61        269.18         4.01 o                         
  -2   6   2        180.81        172.89         2.71 o                         
  -1   6   2        220.33        237.82         4.13 o                         
   0   6   2        423.68        399.50         5.00 o                         
   1   6   2         65.69         67.46         1.98 o                         
   2   6   2        324.81        314.64         5.26 o                         
   3   6   2         58.87         58.75         3.22 o                         
   4   6   2        446.98        452.54         7.90 o                         
   5   6   2          3.94          4.48         0.71 o                         
   6   6   2        307.11        312.00         5.39 o                         
   7   6   2         28.08         28.59         1.44 o                         
  -7   7   2          0.25          0.81         1.07 o                         
  -6   7   2        101.46        105.37         2.69 o                         
  -5   7   2          1.47          2.60         0.85 o                         
  -4   7   2         77.62         79.20         2.12 o                         
  -3   7   2         44.79         43.84         1.59 o                         
  -2   7   2          6.29          5.10         0.82 o                         
  -1   7   2        118.77        112.64         2.24 o                         
   0   7   2         50.94         46.78         1.69 o                         
   1   7   2          4.07          4.65         1.08 o                         
   2   7   2          4.55          8.48         1.51 o                         
   3   7   2        289.02        281.38         4.76 o                         
   4   7   2         50.41         48.32         3.10 o                         
   5   7   2          6.80          6.27         1.67 o                         
   6   7   2          0.47         -0.49         0.80 o                         
   7   7   2        106.41        113.84         2.75 o                         
  -6   8   2         16.19         16.00         1.33 o                         
  -5   8   2          2.40          2.38         0.63 o                         
  -4   8   2          0.39          2.05         1.07 o                         
  -3   8   2         45.04         46.67         1.96 o                         
  -2   8   2        289.67        276.82         4.59 o                         
  -1   8   2         14.92         13.13         1.37 o                         
   0   8   2        283.85        259.70         4.36 o                         
   1   8   2         59.65         61.07         2.12 o                         
   2   8   2         22.61         21.59         1.99 o                         
   3   8   2         33.59         35.75         1.77 o                         
   4   8   2        135.71        135.75         5.88 o                         
   5   8   2         28.92         30.90         1.29 o                         
   6   8   2          1.64          1.61         1.07 o                         
  -5   9   2         53.26         48.01         1.80 o                         
  -4   9   2        193.64        184.08         4.35 o                         
  -3   9   2        373.32        393.64        11.81 o                         
  -2   9   2        129.22        124.11         2.98 o                         
  -1   9   2        218.24        226.02         6.30 o                         
   0   9   2         82.37         76.57         2.07 o                         
   1   9   2        472.43        479.54         7.08 o                         
   2   9   2         26.74         24.45         2.09 o                         
   3   9   2         95.31         90.70         2.85 o                         
   4   9   2          6.51          6.83         1.02 o                         
   5   9   2          0.46          2.15         1.07 o                         
  -3  10   2        304.45        305.09         8.59 o                         
  -2  10   2        269.66        280.13         9.12 o                         
  -1  10   2        177.38        185.94         5.90 o                         
   0  10   2          0.01         -0.03         0.97 o                         
   1  10   2         36.15         38.91         3.22 o                         
   2  10   2         20.97         21.47         2.15 o                         
   3  10   2          0.10          0.00         0.81 o                         
  -7   0   3         86.40         81.58         4.83 o                         
  -5   0   3        537.88        549.10        11.10 o                         
  -3   0   3        619.92        549.74         9.71 o                         
  -1   0   3      10110.30       8960.69       166.96 o                         
   1   0   3       1264.89       1165.53        22.30 o                         
   3   0   3       1804.11       1869.89        36.81 o                         
   5   0   3        726.35        719.90        20.39 o                         
   7   0   3       1173.06       1140.67        17.97 o                         
   9   0   3          1.77          0.81         1.07 o                         
  -9   1   3          0.31          0.81         0.76 o                         
  -8   1   3          8.72         10.97         1.48 o                         
  -7   1   3         33.25         35.90         1.89 o                         
  -6   1   3        287.71        284.56         5.37 o                         
  -5   1   3          5.16          1.76         0.85 o                         
  -4   1   3         17.44         10.79         1.55 o                         
  -3   1   3         99.95        110.74         2.21 o                         
  -2   1   3         91.58         91.14         2.25 o                         
  -1   1   3         88.64         69.33         1.57 o                         
   0   1   3        986.50        980.36        18.49 o                         
   1   1   3        156.82        163.29         2.81 o                         
   2   1   3        156.81        144.16         3.01 o                         
   3   1   3       2038.81       2262.62        40.47 o                         
   4   1   3        804.93        882.85        15.38 o                         
   5   1   3        718.30        694.90        11.36 o                         
   6   1   3          2.53          4.24         1.19 o                         
   7   1   3          5.70          6.91         1.31 o                         
   8   1   3         38.86         37.83         1.78 o                         
   9   1   3        103.70        117.67         6.17 o                         
  -9   2   3         23.14         19.59         2.15 o                         
  -8   2   3          2.80          1.61         1.14 o                         
  -7   2   3        390.22        387.07         5.94 o                         
  -6   2   3          6.73          9.03         0.85 o                         
  -5   2   3          0.92          2.74         0.70 o                         
  -4   2   3         48.54         59.14         4.11 o                         
  -3   2   3       3137.78       3340.89        36.26 o                         
  -2   2   3       3418.06       3686.74        48.60 o                         
  -1   2   3       1262.58       1330.45        20.44 o                         
   0   2   3      22295.33      20514.41       536.92 o                         
   1   2   3      30234.66      26484.09       344.34 o                         
   2   2   3       3743.81       3926.50        76.69 o                         
   3   2   3       1288.07       1299.68        23.12 o                         
   4   2   3        982.22        976.55        17.01 o                         
   5   2   3       1149.06       1200.11        24.75 o                         
   6   2   3        365.75        356.26         6.40 o                         
   7   2   3          4.79          4.05         0.86 o                         
   8   2   3        281.01        278.74         4.53 o                         
   9   2   3         36.77         33.93         1.60 o                         
  -9   3   3         14.25         16.91         1.88 o                         
  -8   3   3        338.42        367.67         5.64 o                         
  -7   3   3        465.07        442.42         6.54 o                         
  -6   3   3       1320.47       1408.56        16.99 o                         
  -5   3   3         78.65         77.93         1.90 o                         
  -4   3   3       2412.12       2491.35        27.02 o                         
  -3   3   3        259.51        284.98         7.35 o                         
  -2   3   3       2447.37       2685.60        31.65 o                         
  -1   3   3        388.51        425.91         9.58 o                         
   0   3   3       3854.51       3996.95       104.93 o                         
   1   3   3         17.12         10.75         0.96 o                         
   2   3   3        796.18        784.54        10.19 o                         
   3   3   3        383.47        417.00         7.20 o                         
   4   3   3        172.83        148.55         3.59 o                         
   5   3   3        319.03        340.51         5.30 o                         
   6   3   3          0.48          0.68         0.87 o                         
   7   3   3         22.98         24.86         1.43 o                         
   8   3   3        100.29        104.30         2.24 o                         
   9   3   3          5.25          4.56         1.07 o                         
  -8   4   3        119.56        116.11         2.62 o                         
  -7   4   3        536.57        593.47         8.45 o                         
  -6   4   3       1278.78       1253.21        17.01 o                         
  -5   4   3          1.43          1.14         0.84 o                         
  -4   4   3        470.85        499.25         6.57 o                         
  -3   4   3        827.06        877.01        11.26 o                         
  -2   4   3       1552.20       1617.54        25.35 o                         
  -1   4   3          0.77          1.20         0.98 o                         
   0   4   3         37.19         48.34         1.74 o                         
   1   4   3        233.09        275.38         5.22 o                         
   2   4   3       1500.13       1655.52        31.61 o                         
   3   4   3         31.25         34.48         2.25 o                         
   4   4   3        353.74        357.82         5.81 o                         
   5   4   3        159.01        147.53         2.95 o                         
   6   4   3        543.24        557.97         8.71 o                         
   7   4   3          3.57          2.47         0.93 o                         
   8   4   3         11.33         14.09         1.32 o                         
  -8   5   3        144.38        145.42         2.73 o                         
  -7   5   3         18.92         17.71         1.51 o                         
  -6   5   3         11.95         14.47         1.57 o                         
  -5   5   3         31.01         33.55         1.78 o                         
  -4   5   3          1.34          3.63         0.86 o                         
  -3   5   3        326.73        331.38         4.65 o                         
  -2   5   3        145.20        129.58         2.21 o                         
  -1   5   3        155.29        172.16         4.77 o                         
   0   5   3        801.81        850.57        16.41 o                         
   1   5   3        307.25        301.95        15.56 o                         
   2   5   3        131.23        131.91         5.52 o                         
   3   5   3         53.64         52.73         2.12 o                         
   4   5   3        281.37        269.15         5.11 o                         
   5   5   3        109.93        100.48         4.39 o                         
   6   5   3          2.49          1.60         1.05 o                         
   7   5   3          4.41          6.06         1.24 o                         
   8   5   3          1.70          1.23         0.58 o                         
  -7   6   3        124.65        123.06         3.90 o                         
  -6   6   3         44.78         45.50         1.85 o                         
  -5   6   3         29.54         30.09         1.50 o                         
  -4   6   3        153.43        148.71         2.80 o                         
  -3   6   3        312.82        285.01         3.81 o                         
  -2   6   3         36.20         41.03         1.44 o                         
  -1   6   3        253.96        234.17         3.35 o                         
   0   6   3        207.42        210.18         5.59 o                         
   1   6   3        142.30        132.43         2.82 o                         
   2   6   3        213.80        219.02         3.78 o                         
   3   6   3        838.34        852.79        13.74 o                         
   4   6   3        241.64        245.56         5.50 o                         
   5   6   3        155.51        154.83         3.11 o                         
   6   6   3          1.31          3.34         1.65 o                         
   7   6   3         19.28         21.68         1.24 o                         
  -7   7   3          0.48         -0.40         0.57 o                         
  -6   7   3         74.23         67.46         1.95 o                         
  -5   7   3         27.09         25.69         1.49 o                         
  -4   7   3         12.45         12.60         1.48 o                         
  -3   7   3         61.52         57.11         1.76 o                         
  -2   7   3          1.72          1.34         0.74 o                         
  -1   7   3         25.19         30.88         1.43 o                         
   0   7   3         19.01         18.31         1.34 o                         
   1   7   3        242.69        255.78         3.93 o                         
   2   7   3        109.05        103.98         4.49 o                         
   3   7   3         85.34         88.75         2.39 o                         
   4   7   3        108.80        115.18         2.27 o                         
   5   7   3        121.54        124.43         2.27 o                         
   6   7   3          1.77          2.41         0.72 o                         
   7   7   3        160.08        174.69         3.89 o                         
  -6   8   3          1.93          0.94         0.76 o                         
  -5   8   3        105.12        103.42         2.08 o                         
  -4   8   3         24.74         23.71         1.60 o                         
  -3   8   3        207.73        212.86         6.68 o                         
  -2   8   3         27.21         29.48         1.57 o                         
  -1   8   3         43.80         42.24         1.68 o                         
   0   8   3        137.55        132.47         2.58 o                         
   1   8   3          9.40         11.98         2.25 o                         
   2   8   3         37.84         36.91         2.95 o                         
   3   8   3        167.66        166.43         4.46 o                         
   4   8   3        153.08        157.02         2.92 o                         
   5   8   3        134.34        136.39         2.88 o                         
   6   8   3        123.10        117.00         4.03 o                         
  -5   9   3         17.73         17.71         1.88 o                         
  -4   9   3         34.46         34.29         3.09 o                         
  -3   9   3        153.29        146.77         3.89 o                         
  -2   9   3          2.84          2.24         0.96 o                         
  -1   9   3         75.61         74.24         2.31 o                         
   0   9   3        127.32        130.94         3.17 o                         
   1   9   3        249.47        239.26         4.59 o                         
   2   9   3          0.33         -0.21         0.84 o                         
   3   9   3          6.42          8.04         1.74 o                         
   4   9   3         38.07         38.46         2.82 o                         
   5   9   3          7.45          9.93         1.88 o                         
  -3  10   3          7.05          7.25         1.61 o                         
  -2  10   3         63.14         60.65         4.29 o                         
  -1  10   3         31.32         33.01         2.42 o                         
   0  10   3         50.20         52.23         2.37 o                         
   1  10   3         34.52         35.45         2.06 o                         
   2  10   3          8.77          7.25         1.61 o                         
   3  10   3          0.54          0.54         0.81 o                         
  -8   0   4          1.42          0.27         1.34 o                         
  -6   0   4        249.32        256.78         8.32 o                         
  -4   0   4        255.62        311.24        14.49 o                         
  -2   0   4         52.22         41.18         3.09 o                         
   0   0   4      16556.14      14108.45       369.76 o                         
   2   0   4        107.12         95.84         3.40 o                         
   4   0   4        202.44        226.46        12.08 o                         
   6   0   4         28.22         29.79         2.06 o                         
   8   0   4        981.99        954.63        26.55 o                         
  -9   1   4          4.08          5.75         1.09 o                         
  -8   1   4        217.62        211.40        10.19 o                         
  -7   1   4          0.69         -0.53         0.89 o                         
  -6   1   4        183.04        175.01         3.29 o                         
  -5   1   4         39.07         32.98         1.57 o                         
  -4   1   4       2230.88       2286.97        37.68 o                         
  -3   1   4        385.98        400.48         5.32 o                         
  -2   1   4       1484.34       1485.98        20.39 o                         
  -1   1   4        425.90        415.17        10.16 o                         
   0   1   4        151.40        150.75         3.67 o                         
   1   1   4       1092.38       1156.36        15.79 o                         
   2   1   4        186.25        172.44         3.55 o                         
   3   1   4         57.30         56.42         2.73 o                         
   4   1   4          1.89          5.67         2.75 o                         
   5   1   4        106.89        125.97         4.02 o                         
   6   1   4         41.60         33.87         1.74 o                         
   7   1   4        166.60        157.01         2.76 o                         
   8   1   4        170.90        170.82         3.12 o                         
   9   1   4         52.48         46.96         2.68 o                         
  -9   2   4          4.83          4.57         1.03 o                         
  -8   2   4         57.21         69.31         2.39 o                         
  -7   2   4          1.95          1.28         0.84 o                         
  -6   2   4         21.84         21.83         1.30 o                         
  -5   2   4        204.39        197.81         3.89 o                         
  -4   2   4        218.85        232.14         3.90 o                         
  -3   2   4        201.24        157.75         3.60 o                         
  -2   2   4         87.04         99.28         1.86 o                         
  -1   2   4       1246.99       1282.15        24.46 o                         
   0   2   4       1805.96       1960.11        52.60 o                         
   1   2   4       1282.75       1436.04        19.38 o                         
   2   2   4       3033.23       3465.32        45.95 o                         
   3   2   4        494.61        447.10        13.83 o                         
   4   2   4        303.52        306.70         5.17 o                         
   5   2   4         51.70         51.58         2.42 o                         
   6   2   4         88.40         89.28         2.32 o                         
   7   2   4        456.77        435.02         6.51 o                         
   8   2   4          1.66          0.11         0.67 o                         
   9   2   4          7.13          7.47         1.03 o                         
  -9   3   4          2.34          1.34         1.07 o                         
  -8   3   4          3.21          5.31         1.11 o                         
  -7   3   4         10.88         16.13         1.75 o                         
  -6   3   4        165.31        158.53         3.04 o                         
  -5   3   4        335.92        349.88         5.04 o                         
  -4   3   4        146.19        150.69         2.56 o                         
  -3   3   4        579.54        603.35        14.64 o                         
  -2   3   4         81.41         77.50         1.78 o                         
  -1   3   4          0.42         -0.85         0.85 o                         
   0   3   4        258.12        257.86         9.39 o                         
   1   3   4        165.89        156.17         3.70 o                         
   2   3   4        290.90        266.29         4.32 o                         
   3   3   4         21.48         24.23         2.21 o                         
   4   3   4         67.31         69.39         2.32 o                         
   5   3   4        393.68        352.84        12.96 o                         
   6   3   4         19.90         24.21         1.75 o                         
   7   3   4         18.10         18.40         1.53 o                         
   8   3   4         85.05         82.64         1.87 o                         
   9   3   4        144.32        153.47         4.83 o                         
  -8   4   4         18.00         19.08         1.75 o                         
  -7   4   4         65.13         67.49         1.97 o                         
  -6   4   4        122.89        114.57         2.66 o                         
  -5   4   4        162.81        147.89         4.63 o                         
  -4   4   4          1.53          3.84         0.88 o                         
  -3   4   4        447.10        530.95         6.84 o                         
  -2   4   4          4.90          7.71         1.92 o                         
  -1   4   4       2376.33       2442.21        41.20 o                         
   0   4   4        129.10        138.31         3.04 o                         
   1   4   4       1024.45        967.23        16.64 o                         
   2   4   4        278.29        324.53         7.07 o                         
   3   4   4       1163.82       1198.64        14.90 o                         
   4   4   4        122.26        112.28         2.88 o                         
   5   4   4        189.96        188.24         3.48 o                         
   6   4   4          0.61          1.91         0.82 o                         
   7   4   4        242.46        249.25         4.12 o                         
   8   4   4         37.59         40.26         1.49 o                         
  -8   5   4        242.92        236.37         5.23 o                         
  -7   5   4          6.64          4.03         0.77 o                         
  -6   5   4        180.22        159.46         3.56 o                         
  -5   5   4        222.21        210.04         3.75 o                         
  -4   5   4        699.57        683.15         8.71 o                         
  -3   5   4          8.87          6.10         0.80 o                         
  -2   5   4         91.34         76.12         1.75 o                         
  -1   5   4        515.38        532.72         7.31 o                         
   0   5   4       1800.42       1884.37        33.79 o                         
   1   5   4        139.59        172.50         8.28 o                         
   2   5   4        905.34        891.95        18.71 o                         
   3   5   4       1167.18       1140.97        17.87 o                         
   4   5   4       1936.26       1948.16        32.55 o                         
   5   5   4        621.74        610.46         8.92 o                         
   6   5   4        206.53        194.35         3.16 o                         
   7   5   4         58.80         60.01         1.85 o                         
   8   5   4         45.94         44.49         1.68 o                         
  -7   6   4          2.31          0.41         0.66 o                         
  -6   6   4         59.98         54.79         1.89 o                         
  -5   6   4         37.24         37.50         2.14 o                         
  -4   6   4        182.44        184.43         2.79 o                         
  -3   6   4        261.20        255.56         3.52 o                         
  -2   6   4        310.10        322.96         4.23 o                         
  -1   6   4         66.38         70.36         3.13 o                         
   0   6   4        622.93        656.82         8.42 o                         
   1   6   4          0.40          2.58         1.11 o                         
   2   6   4         52.75         44.88         2.30 o                         
   3   6   4        447.49        451.07         7.80 o                         
   4   6   4       1087.92       1125.69        15.40 o                         
   5   6   4          0.20          0.16         0.68 o                         
   6   6   4         28.13         29.22         1.31 o                         
   7   6   4         38.60         45.08         1.62 o                         
  -7   7   4          1.38          1.11         0.64 o                         
  -6   7   4        117.07        116.29         2.62 o                         
  -5   7   4          0.19         -0.82         0.82 o                         
  -4   7   4        313.83        319.73         4.56 o                         
  -3   7   4         20.59         19.38         1.24 o                         
  -2   7   4        351.18        334.94         5.39 o                         
  -1   7   4        111.13        119.60         2.27 o                         
   0   7   4        284.10        296.28         4.36 o                         
   1   7   4         15.96         16.37         1.44 o                         
   2   7   4        456.61        450.66         7.90 o                         
   3   7   4         51.84         49.42         1.75 o                         
   4   7   4        170.22        154.29         2.69 o                         
   5   7   4         16.80         16.03         1.71 o                         
   6   7   4          1.94          1.02         0.72 o                         
   7   7   4          4.99          3.09         0.76 o                         
  -6   8   4         10.69         13.59         2.28 o                         
  -5   8   4         24.33         23.68         1.38 o                         
  -4   8   4         58.91         63.38         1.76 o                         
  -3   8   4         25.76         24.41         1.62 o                         
  -2   8   4         74.20         70.87         1.83 o                         
  -1   8   4         76.60         79.60         1.85 o                         
   0   8   4         22.59         22.99         1.39 o                         
   1   8   4         15.33         18.39         3.61 o                         
   2   8   4        105.19         98.19         3.03 o                         
   3   8   4         36.98         36.19         1.88 o                         
   4   8   4         13.06         12.91         1.46 o                         
   5   8   4         13.64         10.81         1.26 o                         
   6   8   4         77.25         82.12         3.22 o                         
  -5   9   4          6.07          5.64         1.07 o                         
  -4   9   4         49.83         46.91         2.15 o                         
  -3   9   4          1.73         -0.39         1.55 o                         
  -2   9   4         58.69         59.02         2.85 o                         
  -1   9   4          1.77          1.40         0.95 o                         
   0   9   4         70.10         74.23         2.11 o                         
   1   9   4         14.50         11.45         1.51 o                         
   2   9   4          6.61         10.88         1.80 o                         
   3   9   4          2.31          0.38         0.89 o                         
   4   9   4         67.76         72.72         2.95 o                         
  -3  10   4        246.00        251.69         7.25 o                         
  -2  10   4         16.18         15.30         1.88 o                         
  -1  10   4         69.46         82.12         4.29 o                         
   0  10   4         16.30         15.39         2.82 o                         
   1  10   4        168.75        157.00         6.44 o                         
   2  10   4         23.62         23.08         1.88 o                         
   3  10   4          5.68          7.25         1.61 o                         
  -9   0   5         14.23         16.37         3.49 o                         
  -7   0   5         41.48         41.86         3.76 o                         
  -5   0   5       2198.37       2353.02        43.74 o                         
  -3   0   5        272.23        233.36         5.00 o                         
  -1   0   5       5227.98       5272.02       137.10 o                         
   1   0   5        513.05        528.91        20.53 o                         
   3   0   5       3520.78       3649.85       140.33 o                         
   5   0   5        676.71        631.09        12.81 o                         
   7   0   5        504.99        517.09         8.73 o                         
   9   0   5        116.63        118.88         4.29 o                         
  -9   1   5        196.87        227.12         5.19 o                         
  -8   1   5         43.33         43.25         2.64 o                         
  -7   1   5        104.27        103.32         2.54 o                         
  -6   1   5        154.65        152.53         3.05 o                         
  -5   1   5        953.84        971.68        13.28 o                         
  -4   1   5          0.56          1.53         0.73 o                         
  -3   1   5        248.14        254.91         3.88 o                         
  -2   1   5        342.84        304.85         5.29 o                         
  -1   1   5          0.05         -0.10         0.69 o                         
   0   1   5        801.53        834.67        42.94 o                         
   1   1   5        293.61        290.67         7.17 o                         
   2   1   5         40.47         43.68         2.23 o                         
   3   1   5          1.35          2.72         1.24 o                         
   4   1   5         77.96         56.35         8.59 o                         
   5   1   5          1.01          0.79         1.18 o                         
   6   1   5          8.29          6.86         0.87 o                         
   7   1   5        240.27        237.91         3.66 o                         
   8   1   5          5.73          3.04         1.01 o                         
   9   1   5         83.09         78.72         2.68 o                         
  -9   2   5         80.13         84.26         3.49 o                         
  -8   2   5        233.80        244.62         4.64 o                         
  -7   2   5       1068.62       1071.08        13.06 o                         
  -6   2   5       1112.58       1122.33        13.70 o                         
  -5   2   5        538.44        519.85         7.67 o                         
  -4   2   5          1.01          2.84         0.79 o                         
  -3   2   5       1408.44       1512.59        26.64 o                         
  -2   2   5        128.16        123.98         2.30 o                         
  -1   2   5       2358.64       2367.37        36.45 o                         
   0   2   5          0.11          0.48         0.36 o                         
   1   2   5       2696.60       2781.48        40.39 o                         
   2   2   5        106.65        105.90         2.94 o                         
   3   2   5        989.79        979.01        14.45 o                         
   4   2   5         34.90         31.13         2.37 o                         
   5   2   5        315.59        312.05         5.83 o                         
   6   2   5         28.79         31.40         1.53 o                         
   7   2   5         19.90         21.03         1.45 o                         
   8   2   5          0.85         -0.32         0.74 o                         
   9   2   5        180.14        186.48         5.64 o                         
  -9   3   5         19.48         18.52         1.88 o                         
  -8   3   5        334.61        343.04         5.93 o                         
  -7   3   5        104.17         90.06         3.04 o                         
  -6   3   5        357.13        338.25         7.00 o                         
  -5   3   5         20.21         24.24         1.69 o                         
  -4   3   5       1469.04       1475.54        17.62 o                         
  -3   3   5         50.20         73.17         2.27 o                         
  -2   3   5       2670.60       2764.41        42.83 o                         
  -1   3   5          3.39          3.73         1.10 o                         
   0   3   5       1212.58       1197.00        34.08 o                         
   1   3   5       1557.80       1624.06        26.98 o                         
   2   3   5        101.98         84.12         2.83 o                         
   3   3   5        175.00        169.71         4.77 o                         
   4   3   5        833.10        842.16        10.46 o                         
   5   3   5        153.32        167.61         2.94 o                         
   6   3   5        424.19        402.18         6.27 o                         
   7   3   5        120.15        118.67         2.60 o                         
   8   3   5         12.60         12.55         1.36 o                         
  -8   4   5         30.85         33.21         1.73 o                         
  -7   4   5         24.89         24.06         1.58 o                         
  -6   4   5          0.80          1.25         0.93 o                         
  -5   4   5          1.08          1.61         0.87 o                         
  -4   4   5          4.65          5.29         0.95 o                         
  -3   4   5         17.70         20.45         1.26 o                         
  -2   4   5        761.97        796.03        16.75 o                         
  -1   4   5          6.56          9.07         1.66 o                         
   0   4   5        907.64        998.79        14.52 o                         
   1   4   5       4857.06       5515.86       173.34 o                         
   2   4   5        337.45        368.22         9.04 o                         
   3   4   5        203.66        201.00         4.07 o                         
   4   4   5          1.30          2.28         0.74 o                         
   5   4   5         42.18         37.67         1.73 o                         
   6   4   5          1.69          2.58         0.97 o                         
   7   4   5         55.62         57.41         1.77 o                         
   8   4   5          3.08          5.86         1.57 o                         
  -8   5   5         67.74         68.09         2.42 o                         
  -7   5   5         40.19         30.46         1.49 o                         
  -6   5   5        366.10        321.45         5.31 o                         
  -5   5   5          1.35          1.85         0.99 o                         
  -4   5   5         36.46         33.50         1.47 o                         
  -3   5   5        568.69        592.53         7.61 o                         
  -2   5   5          1.53          1.09         0.76 o                         
  -1   5   5          8.82         12.87         1.08 o                         
   0   5   5        264.29        322.79         4.34 o                         
   1   5   5         66.00         58.09         2.08 o                         
   2   5   5        177.95        167.78         3.00 o                         
   3   5   5         87.25         85.95         2.36 o                         
   4   5   5        224.72        231.91         3.96 o                         
   5   5   5        218.56        219.08         3.82 o                         
   6   5   5        171.88        166.74         3.08 o                         
   7   5   5        193.84        207.47         7.22 o                         
   8   5   5          2.33          1.93         0.71 o                         
  -7   6   5         13.57         16.38         1.32 o                         
  -6   6   5         50.26         41.36         1.75 o                         
  -5   6   5        445.59        421.20         5.73 o                         
  -4   6   5         30.43         29.67         1.34 o                         
  -3   6   5          5.95          6.76         1.16 o                         
  -2   6   5          0.02         -0.06         0.66 o                         
  -1   6   5        304.91        295.45         3.65 o                         
   0   6   5        323.83        343.31         4.85 o                         
   1   6   5        370.44        350.36         4.97 o                         
   2   6   5        713.89        734.83        12.94 o                         
   3   6   5        474.64        471.64         7.08 o                         
   4   6   5        422.17        443.26         6.67 o                         
   5   6   5          4.87          6.41         0.94 o                         
   6   6   5         42.77         38.95         1.47 o                         
   7   6   5         83.91         79.36         2.00 o                         
  -7   7   5          9.40         10.26         1.14 o                         
  -6   7   5          6.99          8.30         1.16 o                         
  -5   7   5          1.35          0.11         0.85 o                         
  -4   7   5         19.24         16.58         1.30 o                         
  -3   7   5         76.99         74.09         1.71 o                         
  -2   7   5        182.26        187.76         2.87 o                         
  -1   7   5          8.16          6.29         0.81 o                         
   0   7   5         14.05         14.79         1.36 o                         
   1   7   5          3.24          3.03         0.79 o                         
   2   7   5          5.62          5.34         1.14 o                         
   3   7   5         63.60         65.90         1.87 o                         
   4   7   5          6.55          5.72         1.20 o                         
   5   7   5          3.81          3.40         0.72 o                         
   6   7   5         13.99         14.72         1.78 o                         
  -6   8   5         97.04         96.61         3.49 o                         
  -5   8   5         77.48         77.16         1.79 o                         
  -4   8   5          3.91          2.40         0.67 o                         
  -3   8   5        340.05        350.15         4.43 o                         
  -2   8   5          5.24          5.16         0.80 o                         
  -1   8   5        181.37        176.02         2.74 o                         
   0   8   5          3.13          3.41         0.74 o                         
   1   8   5        161.77        158.12         2.92 o                         
   2   8   5          3.41          5.22         1.93 o                         
   3   8   5         76.94         70.70         2.15 o                         
   4   8   5         35.46         33.57         1.53 o                         
   5   8   5        189.02        196.64         8.86 o                         
  -3   9   5          2.06          3.04         0.89 o                         
  -2   9   5         76.10         78.69         2.37 o                         
  -1   9   5         57.86         58.55         1.90 o                         
   0   9   5        226.80        232.93         4.49 o                         
   1   9   5         15.25         14.87         1.48 o                         
   2   9   5         70.40         71.92         3.35 o                         
   3   9   5         24.87         22.29         2.01 o                         
   4   9   5        162.18        153.74         5.10 o                         
  -2  10   5          3.11          2.15         1.07 o                         
  -1  10   5         50.14         49.91         2.68 o                         
   0  10   5          0.41          5.10         2.95 o                         
   1  10   5         40.05         32.47         2.68 o                         
   2  10   5         32.46         28.18         2.15 o                         
  -8   0   6         73.72         76.02         3.02 o                         
  -6   0   6        534.92        482.98        14.22 o                         
  -4   0   6        222.04        162.06        11.27 o                         
  -2   0   6         95.41        121.10         4.27 o                         
   0   0   6        681.71        727.42        20.66 o                         
   2   0   6       2158.91       2325.09        44.69 o                         
   4   0   6        137.32        122.10         5.64 o                         
   6   0   6         14.42         15.41         2.28 o                         
   8   0   6         18.30          9.93         2.42 o                         
  -9   1   6         32.56         31.51         3.89 o                         
  -8   1   6        114.39        126.38         3.21 o                         
  -7   1   6        632.92        617.34        11.03 o                         
  -6   1   6       1687.01       1723.53        23.01 o                         
  -5   1   6        148.18        138.55         2.80 o                         
  -4   1   6        403.91        352.86         6.72 o                         
  -3   1   6       2723.65       2992.46        43.86 o                         
  -2   1   6        354.48        335.73         5.59 o                         
  -1   1   6        386.54        402.02        22.93 o                         
   0   1   6        373.58        390.49         8.62 o                         
   1   1   6       2552.32       2752.70        36.56 o                         
   2   1   6        827.14        890.87        17.58 o                         
   3   1   6        378.63        372.48         8.49 o                         
   4   1   6         10.18          7.79         1.26 o                         
   5   1   6        328.34        338.69         5.40 o                         
   6   1   6        543.34        537.42         7.92 o                         
   7   1   6          0.93          0.86         0.74 o                         
   8   1   6        106.81        109.65         3.14 o                         
   9   1   6          0.06          0.03         1.48 o                         
  -9   2   6         30.72         34.62         2.15 o                         
  -8   2   6          1.57          0.89         1.41 o                         
  -7   2   6        167.47        170.32         3.25 o                         
  -6   2   6       1123.57       1155.24        14.11 o                         
  -5   2   6        470.86        457.03         6.74 o                         
  -4   2   6         32.35         33.03         1.40 o                         
  -3   2   6       2492.25       2850.94        37.87 o                         
  -2   2   6       1752.25       2006.01        43.99 o                         
  -1   2   6        192.21        176.67         3.40 o                         
   0   2   6       1682.65       1789.57        35.95 o                         
   1   2   6         56.06         49.99         1.78 o                         
   2   2   6         48.70         52.71         2.52 o                         
   3   2   6        138.64        118.59         3.63 o                         
   4   2   6         36.30         30.76         1.93 o                         
   5   2   6       1226.47       1227.84        22.91 o                         
   6   2   6         73.51         67.85         2.04 o                         
   7   2   6        229.66        223.14         4.73 o                         
   8   2   6        182.83        169.71         2.92 o                         
   9   2   6        259.34        265.37         7.78 o                         
  -8   3   6          1.95          3.18         1.29 o                         
  -7   3   6        277.29        294.91         6.84 o                         
  -6   3   6          3.36          4.46         0.87 o                         
  -5   3   6         37.41         36.90         1.59 o                         
  -4   3   6         28.21         36.09         1.41 o                         
  -3   3   6         14.43          7.48         1.08 o                         
  -2   3   6        306.54        344.78        10.26 o                         
  -1   3   6        570.18        582.04        11.27 o                         
   0   3   6       1738.09       1944.82        53.67 o                         
   1   3   6        345.24        383.74         6.70 o                         
   2   3   6        586.02        623.51         9.47 o                         
   3   3   6        245.54        242.50         4.84 o                         
   4   3   6       1464.12       1490.93        17.83 o                         
   5   3   6         58.67         43.02         2.05 o                         
   6   3   6        352.00        364.82        12.75 o                         
   7   3   6          8.82          5.43         1.01 o                         
   8   3   6          6.96          7.27         1.16 o                         
  -8   4   6        103.25        116.90         3.70 o                         
  -7   4   6        244.63        240.59         4.54 o                         
  -6   4   6          7.40          7.99         1.76 o                         
  -5   4   6          3.60          5.98         1.02 o                         
  -4   4   6        150.35        147.90         2.41 o                         
  -3   4   6       1850.22       1926.64        22.80 o                         
  -2   4   6        562.72        574.07         8.76 o                         
  -1   4   6        901.98        919.08        18.91 o                         
   0   4   6         92.77         97.58         3.02 o                         
   1   4   6       9269.51      10080.49       185.16 o                         
   2   4   6       2830.06       3017.90        40.04 o                         
   3   4   6       3635.74       3895.38        45.39 o                         
   4   4   6        112.86        106.61         2.08 o                         
   5   4   6       2069.84       2162.17        25.66 o                         
   6   4   6        196.51        188.03         4.74 o                         
   7   4   6         48.01         53.93         1.80 o                         
   8   4   6         63.99         74.27         1.80 o                         
  -8   5   6         11.19          7.78         1.61 o                         
  -7   5   6         79.85         92.37         2.31 o                         
  -6   5   6         68.75         77.17         2.27 o                         
  -5   5   6          0.33          1.38         0.85 o                         
  -4   5   6        250.56        257.26         3.89 o                         
  -3   5   6        478.50        507.32         6.67 o                         
  -2   5   6        889.83        916.08        11.26 o                         
  -1   5   6        655.74        676.92         7.80 o                         
   0   5   6       1007.63       1018.87        11.64 o                         
   1   5   6        155.01        155.44         2.78 o                         
   2   5   6        887.96        858.37         9.01 o                         
   3   5   6         12.02         12.27         1.25 o                         
   4   5   6        157.93        163.94         3.00 o                         
   5   5   6         27.27         30.36         1.73 o                         
   6   5   6         16.82         25.22         3.49 o                         
   7   5   6        115.18        119.01         3.32 o                         
   8   5   6         45.33         47.83         1.34 o                         
  -7   6   6          1.59          1.34         0.69 o                         
  -6   6   6         66.68         72.77         3.34 o                         
  -5   6   6        392.95        388.15         6.12 o                         
  -4   6   6        128.59        123.52         2.24 o                         
  -3   6   6        134.45        136.26         2.37 o                         
  -2   6   6          3.00          2.10         0.77 o                         
  -1   6   6        250.41        239.34         3.36 o                         
   0   6   6         61.47         67.94         1.89 o                         
   1   6   6         19.54         16.61         1.57 o                         
   2   6   6         77.98         85.22         2.34 o                         
   3   6   6        800.75        806.09        10.10 o                         
   4   6   6          0.82          1.86         0.97 o                         
   5   6   6          0.22          0.52         0.66 o                         
   6   6   6        123.15        120.57         3.76 o                         
   7   6   6        133.98        138.25         2.73 o                         
  -6   7   6         83.75         89.93         1.87 o                         
  -5   7   6          0.99          1.12         0.67 o                         
  -4   7   6          8.87          8.37         1.17 o                         
  -3   7   6         43.48         47.16         1.48 o                         
  -2   7   6        497.04        491.55         5.99 o                         
  -1   7   6         19.75         17.40         1.28 o                         
   0   7   6        289.21        282.60         3.84 o                         
   1   7   6        153.06        138.40         3.51 o                         
   2   7   6        231.56        232.67         4.16 o                         
   3   7   6          0.86          1.38         1.06 o                         
   4   7   6          4.40          3.03         0.95 o                         
   5   7   6         73.16         73.13         1.70 o                         
   6   7   6         97.15         99.67         2.25 o                         
  -6   8   6        171.67        161.17         6.71 o                         
  -5   8   6          8.68          5.97         1.41 o                         
  -4   8   6         46.23         52.93         1.52 o                         
  -3   8   6          3.22          2.76         0.68 o                         
  -2   8   6         29.81         28.94         1.47 o                         
  -1   8   6         27.24         30.21         1.48 o                         
   0   8   6          0.41         -0.12         0.77 o                         
   1   8   6          1.88          3.49         0.79 o                         
   2   8   6          8.66         12.22         1.63 o                         
   3   8   6          6.65          6.23         0.97 o                         
   4   8   6          5.98          6.42         0.94 o                         
   5   8   6         91.72         90.07         2.68 o                         
  -4   9   6        238.60        237.46         6.98 o                         
  -3   9   6        587.87        591.34         9.55 o                         
  -2   9   6        198.85        201.94         4.02 o                         
  -1   9   6        126.95        128.38         2.75 o                         
   0   9   6         32.23         30.54         1.47 o                         
   1   9   6         44.46         45.04         2.98 o                         
   2   9   6          9.92         15.95         1.60 o                         
   3   9   6          5.97          8.29         1.33 o                         
   4   9   6        101.66        107.61         3.76 o                         
  -2  10   6          5.89          9.66         1.61 o                         
  -1  10   6         94.04        101.17         3.76 o                         
   0  10   6         28.02         29.25         2.68 o                         
   1  10   6         70.49         73.80         3.49 o                         
   2  10   6         18.34         15.30         1.88 o                         
  -9   0   7         26.17         31.67         2.42 o                         
  -7   0   7         74.77         74.60         4.29 o                         
  -5   0   7        142.20        121.19         3.74 o                         
  -3   0   7       1632.12       1550.06        39.33 o                         
  -1   0   7          2.25          3.46         2.82 o                         
   1   0   7        380.96        381.73        14.63 o                         
   3   0   7        732.79        733.32        23.88 o                         
   5   0   7        942.91        947.93        26.55 o                         
   7   0   7        352.52        350.04         6.25 o                         
   9   0   7          1.83          2.95         1.07 o                         
  -9   1   7          0.82          2.68         1.34 o                         
  -8   1   7         26.81         32.55         2.07 o                         
  -7   1   7        253.29        255.78         4.96 o                         
  -6   1   7        238.15        231.67         4.03 o                         
  -5   1   7         30.22         30.65         1.53 o                         
  -4   1   7         43.74         54.45         1.87 o                         
  -3   1   7        898.33        904.68        13.10 o                         
  -2   1   7       1524.94       1566.68        21.29 o                         
  -1   1   7       1362.06       1326.58        18.48 o                         
   0   1   7        186.72        193.72         6.98 o                         
   1   1   7        542.99        551.90         9.45 o                         
   2   1   7       1474.23       1552.90        32.61 o                         
   3   1   7        213.87        193.17         7.29 o                         
   4   1   7        140.97        159.18         2.85 o                         
   5   1   7          2.00          2.39         0.88 o                         
   6   1   7        196.15        194.80         3.62 o                         
   7   1   7         11.33         13.50         1.12 o                         
   8   1   7          0.40          0.14         0.66 o                         
   9   1   7          1.26          2.68         1.07 o                         
  -9   2   7         27.57         28.71         2.15 o                         
  -8   2   7         91.44         96.46         3.49 o                         
  -7   2   7         10.84         10.99         1.27 o                         
  -6   2   7          1.65          1.29         0.90 o                         
  -5   2   7        211.04        218.43         5.08 o                         
  -4   2   7        612.99        548.20         6.73 o                         
  -3   2   7          7.07         15.40         2.13 o                         
  -2   2   7        166.61        238.96         5.54 o                         
  -1   2   7        231.95        226.72         3.65 o                         
   0   2   7        198.63        191.68         4.06 o                         
   1   2   7       3737.01       4160.60        54.94 o                         
   2   2   7        607.59        630.04        10.20 o                         
   3   2   7        388.56        397.38         9.61 o                         
   4   2   7        551.47        546.43         9.67 o                         
   5   2   7         77.40         78.62         2.20 o                         
   6   2   7          0.19          0.36         0.72 o                         
   7   2   7        160.43        170.30         2.96 o                         
   8   2   7         27.08         24.23         1.22 o                         
  -8   3   7          9.28          5.64         1.88 o                         
  -7   3   7          2.79          1.51         1.01 o                         
  -6   3   7        201.19        195.10         3.68 o                         
  -5   3   7         86.03         79.21         2.74 o                         
  -4   3   7        507.41        499.05         6.53 o                         
  -3   3   7         13.45         14.16         2.14 o                         
  -2   3   7         31.63         22.34         1.82 o                         
  -1   3   7         83.47         81.67         3.05 o                         
   0   3   7       1699.31       1859.21        52.33 o                         
   1   3   7       1902.93       2192.50        33.79 o                         
   2   3   7       1111.18       1172.63        19.22 o                         
   3   3   7        313.76        308.30         4.39 o                         
   4   3   7       1872.18       1882.38        25.06 o                         
   5   3   7       1853.18       1948.73        25.96 o                         
   6   3   7        283.76        272.45         4.10 o                         
   7   3   7         38.53         37.72         1.54 o                         
   8   3   7        531.02        547.04         8.78 o                         
  -8   4   7         37.19         38.64         2.42 o                         
  -7   4   7         28.70         30.52         1.43 o                         
  -6   4   7          3.57          4.04         0.93 o                         
  -5   4   7        242.22        224.40         3.50 o                         
  -4   4   7        202.14        177.32         3.41 o                         
  -3   4   7         10.76         12.86         1.34 o                         
  -2   4   7        697.30        674.87        10.92 o                         
  -1   4   7         27.87         24.78         4.83 o                         
   0   4   7         26.12         15.04         1.70 o                         
   1   4   7        136.73        152.73         5.04 o                         
   2   4   7        528.87        562.55         8.41 o                         
   3   4   7         11.49          8.06         1.42 o                         
   4   4   7        282.02        291.46         4.44 o                         
   5   4   7        458.31        440.92         6.67 o                         
   6   4   7         29.75         26.65         1.60 o                         
   7   4   7         77.48         82.17         2.20 o                         
   8   4   7         22.20         28.30         3.76 o                         
  -8   5   7         23.01         23.88         1.88 o                         
  -7   5   7        154.80        158.05         3.19 o                         
  -6   5   7         12.16         11.27         2.42 o                         
  -5   5   7        282.76        261.82         4.98 o                         
  -4   5   7         10.56         10.41         1.21 o                         
  -3   5   7          1.64          1.61         1.14 o                         
  -2   5   7        196.08        193.49         3.14 o                         
  -1   5   7        308.11        307.07         3.98 o                         
   0   5   7        215.47        217.30         3.17 o                         
   1   5   7        704.00        686.98         8.71 o                         
   2   5   7        190.24        151.44         2.38 o                         
   3   5   7         55.81         52.54         2.26 o                         
   4   5   7        269.23        263.78         3.96 o                         
   5   5   7         12.33         10.59         1.28 o                         
   6   5   7          2.39          3.61         0.79 o                         
   7   5   7         43.37         37.85         1.44 o                         
  -7   6   7         25.18         25.07         1.54 o                         
  -6   6   7         54.09         50.11         1.69 o                         
  -5   6   7          2.86          2.54         0.71 o                         
  -4   6   7         24.97         25.57         1.33 o                         
  -3   6   7         75.60         79.72         1.75 o                         
  -2   6   7         22.70         25.90         1.29 o                         
  -1   6   7        179.05        172.16         2.69 o                         
   0   6   7        224.85        221.81         5.47 o                         
   1   6   7         29.34         33.13         2.15 o                         
   2   6   7          0.13          0.90         0.95 o                         
   3   6   7         32.23         31.78         1.68 o                         
   4   6   7         84.72         79.92         2.90 o                         
   5   6   7        104.95        110.41         3.27 o                         
   6   6   7         15.15         12.81         1.00 o                         
   7   6   7        126.92        136.21         3.83 o                         
  -6   7   7         67.32         64.92         1.57 o                         
  -5   7   7        374.82        366.85         4.94 o                         
  -4   7   7         24.99         22.86         1.61 o                         
  -3   7   7        162.27        155.62         2.73 o                         
  -2   7   7          7.58          4.70         0.75 o                         
  -1   7   7         82.02         80.13         1.77 o                         
   0   7   7         77.65         74.15         2.13 o                         
   1   7   7        249.37        235.14         4.12 o                         
   2   7   7         83.85         81.69         2.52 o                         
   3   7   7         47.30         50.79         2.23 o                         
   4   7   7         56.78         56.98         1.66 o                         
   5   7   7         64.56         69.96         2.57 o                         
   6   7   7          2.84          4.74         0.65 o                         
  -5   8   7         17.01         21.83         1.55 o                         
  -4   8   7        129.23        140.90         2.37 o                         
  -3   8   7        460.77        459.55         5.49 o                         
  -2   8   7        150.79        150.28         3.02 o                         
  -1   8   7         44.08         42.26         1.58 o                         
   0   8   7          1.21          1.62         0.73 o                         
   1   8   7        215.76        215.49         3.79 o                         
   2   8   7         18.43         19.40         1.82 o                         
   3   8   7         27.79         23.02         1.82 o                         
   4   8   7         86.96         84.93         2.25 o                         
   5   8   7        196.85        181.66         4.11 o                         
  -4   9   7        531.87        536.92        14.76 o                         
  -3   9   7        193.71        186.25         6.27 o                         
  -2   9   7        377.05        374.02         5.67 o                         
  -1   9   7         38.11         39.52         1.73 o                         
   0   9   7        120.33        125.95         2.54 o                         
   1   9   7         90.61         85.56         2.52 o                         
   2   9   7        144.89        142.64         3.70 o                         
   3   9   7         22.34         23.61         2.95 o                         
  -2  10   7          1.38          1.88         1.07 o                         
  -1  10   7          0.02         -0.54         1.07 o                         
   0  10   7          0.23          2.15         1.34 o                         
  -8   0   8        777.34        847.40        16.41 o                         
  -6   0   8       5772.20       5739.46       149.18 o                         
  -4   0   8        681.32        659.52        13.71 o                         
  -2   0   8       5720.14       6218.44       114.67 o                         
   0   0   8       2331.49       2343.80        63.06 o                         
   2   0   8       1252.73       1277.85        26.47 o                         
   4   0   8        139.63        125.74         3.23 o                         
   6   0   8       1333.68       1375.21        26.38 o                         
   8   0   8          0.24          0.81         0.95 o                         
  -9   1   8        166.54        188.09         5.90 o                         
  -8   1   8         27.11         25.52         1.82 o                         
  -7   1   8         93.30         92.37         2.68 o                         
  -6   1   8        355.95        321.52        16.77 o                         
  -5   1   8       1391.18       1411.30        18.95 o                         
  -4   1   8         34.11         34.92         1.50 o                         
  -3   1   8       1829.06       2024.43        53.25 o                         
  -2   1   8        717.77        802.90        11.64 o                         
  -1   1   8        311.56        317.06         7.26 o                         
   0   1   8        308.33        316.09        10.73 o                         
   1   1   8        119.37        143.42         3.52 o                         
   2   1   8        556.80        611.53        10.73 o                         
   3   1   8        269.56        260.07         9.10 o                         
   4   1   8        624.03        601.69         7.42 o                         
   5   1   8         10.74         16.94         2.37 o                         
   6   1   8          1.03          1.43         0.86 o                         
   7   1   8         54.32         45.92         1.84 o                         
   8   1   8        102.33        103.71         1.92 o                         
  -9   2   8         70.92         71.38         2.95 o                         
  -8   2   8         24.01         23.88         3.22 o                         
  -7   2   8        157.30        154.93         3.11 o                         
  -6   2   8         11.95         12.64         1.18 o                         
  -5   2   8        304.82        307.26         6.65 o                         
  -4   2   8        220.48        212.18         3.30 o                         
  -3   2   8        135.31        130.57         7.87 o                         
  -2   2   8        983.65       1017.95        16.23 o                         
  -1   2   8        280.67        277.14         4.40 o                         
   0   2   8       1889.47       2028.91        31.65 o                         
   1   2   8        124.27        126.96         4.58 o                         
   2   2   8         10.63         16.78         3.21 o                         
   3   2   8        685.61        670.72        13.27 o                         
   4   2   8        146.67        132.09         2.65 o                         
   5   2   8          1.02          1.53         1.05 o                         
   6   2   8        231.61        225.97         4.59 o                         
   7   2   8        565.26        573.90         7.41 o                         
   8   2   8         12.23         12.37         1.20 o                         
  -8   3   8         13.22         15.43         2.09 o                         
  -7   3   8         12.92         18.54         1.60 o                         
  -6   3   8          9.06          5.89         0.97 o                         
  -5   3   8        895.98        911.36        11.30 o                         
  -4   3   8         31.14         31.56         1.39 o                         
  -3   3   8        284.25        272.33         3.93 o                         
  -2   3   8         15.56         16.55         2.17 o                         
  -1   3   8        335.00        312.22         8.77 o                         
   0   3   8        100.49        112.44         8.05 o                         
   1   3   8         11.83          4.55         1.11 o                         
   2   3   8        199.63        178.66         4.86 o                         
   3   3   8       1053.98       1029.95        12.58 o                         
   4   3   8         34.35         36.83         2.32 o                         
   5   3   8        106.74        107.13         2.58 o                         
   6   3   8         28.81         29.86         1.54 o                         
   7   3   8          2.40          1.97         0.77 o                         
   8   3   8         10.00          7.16         0.74 o                         
  -8   4   8         47.32         58.77         2.95 o                         
  -7   4   8         12.54         12.87         1.26 o                         
  -6   4   8          0.99          0.98         0.77 o                         
  -5   4   8          9.56         12.99         1.32 o                         
  -4   4   8          3.61          4.62         0.67 o                         
  -3   4   8          1.48          5.23         0.83 o                         
  -2   4   8          3.68          1.64         0.76 o                         
  -1   4   8        556.41        571.08         6.95 o                         
   0   4   8         17.44         13.55         2.03 o                         
   1   4   8        928.97        898.90        10.51 o                         
   2   4   8         56.89         57.74         2.15 o                         
   3   4   8        142.77        142.67         2.49 o                         
   4   4   8        445.91        459.01         6.22 o                         
   5   4   8         20.00         17.53         1.52 o                         
   6   4   8          8.59          8.60         1.07 o                         
   7   4   8         83.83         84.97         2.16 o                         
   8   4   8          9.65         11.14         0.93 o                         
  -7   5   8         78.66         78.34         2.05 o                         
  -6   5   8         12.99         10.44         1.65 o                         
  -5   5   8        120.16        123.85         2.42 o                         
  -4   5   8        184.78        180.79         3.11 o                         
  -3   5   8        404.24        383.05         5.26 o                         
  -2   5   8         53.55         52.64         1.65 o                         
  -1   5   8        236.06        213.70         3.05 o                         
   0   5   8        185.39        179.47         2.77 o                         
   1   5   8        761.13        765.54        12.14 o                         
   2   5   8        123.47        122.03         2.15 o                         
   3   5   8          9.22          8.99         0.83 o                         
   4   5   8        322.61        329.61         4.68 o                         
   5   5   8         99.26         99.62         2.39 o                         
   6   5   8         53.47         52.37         2.10 o                         
   7   5   8         50.87         55.31         1.65 o                         
  -7   6   8          7.67          8.22         2.82 o                         
  -6   6   8         43.23         50.28         2.05 o                         
  -5   6   8         83.06         80.41         2.51 o                         
  -4   6   8         22.95         24.47         1.22 o                         
  -3   6   8        118.49        112.40         2.06 o                         
  -2   6   8       1181.92       1230.03        13.69 o                         
  -1   6   8          0.29          0.93         0.65 o                         
   0   6   8        396.25        393.98         6.39 o                         
   1   6   8        107.47        112.80         2.61 o                         
   2   6   8       1578.17       1626.08        21.77 o                         
   3   6   8        163.73        156.31         2.70 o                         
   4   6   8         64.96         68.56         1.85 o                         
   5   6   8         74.17         73.37         2.27 o                         
   6   6   8        283.48        283.83         4.26 o                         
   7   6   8          3.92          3.18         0.66 o                         
  -6   7   8          0.05          0.97         0.54 o                         
  -5   7   8         54.39         48.22         1.45 o                         
  -4   7   8         29.97         31.61         1.20 o                         
  -3   7   8         14.52         13.08         1.05 o                         
  -2   7   8         99.34        108.90         2.10 o                         
  -1   7   8        104.95        105.71         2.02 o                         
   0   7   8         18.41         15.14         1.50 o                         
   1   7   8        483.65        503.50         8.37 o                         
   2   7   8         35.54         36.71         2.36 o                         
   3   7   8        152.92        153.57         8.59 o                         
   4   7   8         45.69         48.76         1.87 o                         
   5   7   8         92.52         90.34         1.94 o                         
   6   7   8         77.93         77.81         1.71 o                         
  -5   8   8          4.64          4.73         0.74 o                         
  -4   8   8        230.01        235.52         3.40 o                         
  -3   8   8         66.75         68.59         1.61 o                         
  -2   8   8         12.26         15.01         1.22 o                         
  -1   8   8          3.82          2.68         1.14 o                         
   0   8   8         75.30         73.13         2.71 o                         
   1   8   8         50.41         52.15         1.78 o                         
   2   8   8        174.05        181.40         3.02 o                         
   3   8   8        275.09        250.97         4.90 o                         
   4   8   8        321.76        289.24         5.15 o                         
   5   8   8         38.15         36.66         1.74 o                         
  -4   9   8          0.30         -0.54         1.07 o                         
  -3   9   8         65.84         71.76         2.75 o                         
  -2   9   8         60.64         59.25         1.68 o                         
  -1   9   8        191.28        190.64         3.29 o                         
   0   9   8          0.43         -0.70         0.70 o                         
   1   9   8          5.18          5.21         0.79 o                         
   2   9   8          0.69          0.73         0.93 o                         
   3   9   8        186.64        198.28         6.44 o                         
   4   9   8         43.20         43.74         2.15 o                         
  -1  10   8          0.15         -0.54         1.07 o                         
   0  10   8         55.49         52.60         2.95 o                         
  -7   0   9          1.58          3.22         1.61 o                         
  -5   0   9       3369.98       3427.87        63.57 o                         
  -3   0   9        451.28        565.36        15.83 o                         
  -1   0   9       2308.50       2610.48        40.36 o                         
   1   0   9       2135.98       2343.10       103.84 o                         
   3   0   9         98.67         93.21         6.84 o                         
   5   0   9        183.18        190.13         4.13 o                         
   7   0   9        340.77        347.41         6.24 o                         
  -8   1   9         30.27         35.36         1.93 o                         
  -7   1   9        248.54        259.76         5.70 o                         
  -6   1   9        224.95        219.26         3.92 o                         
  -5   1   9       1130.39       1117.53        17.61 o                         
  -4   1   9        175.68        162.71         3.11 o                         
  -3   1   9        856.15        819.73        22.27 o                         
  -2   1   9       1721.73       1959.56        55.66 o                         
  -1   1   9        875.42        864.74        17.29 o                         
   0   1   9         33.09         36.76         3.02 o                         
   1   1   9       2354.97       2508.88        48.38 o                         
   2   1   9         49.69         58.46         4.02 o                         
   3   1   9       1367.84       1409.73        20.30 o                         
   4   1   9        730.69        721.19         7.32 o                         
   5   1   9       1578.10       1563.79        17.20 o                         
   6   1   9          1.74          2.98         0.89 o                         
   7   1   9        462.99        468.22         5.60 o                         
   8   1   9          1.28          1.61         1.64 o                         
  -8   2   9         76.66         83.46         4.29 o                         
  -7   2   9          2.39          3.46         1.02 o                         
  -6   2   9        669.98        657.26         9.36 o                         
  -5   2   9         56.57         57.30         1.89 o                         
  -4   2   9          9.60          9.02         1.01 o                         
  -3   2   9         82.20        102.18         2.32 o                         
  -2   2   9        633.49        571.95        11.26 o                         
  -1   2   9         82.26         91.42         2.19 o                         
   0   2   9         93.61         84.80         3.92 o                         
   1   2   9        749.46        838.20        20.86 o                         
   2   2   9       1693.81       1693.51        28.18 o                         
   3   2   9         47.80         45.80         1.96 o                         
   4   2   9        750.71        746.33         8.60 o                         
   5   2   9        473.62        474.23         6.43 o                         
   6   2   9        394.54        389.88         6.03 o                         
   7   2   9          7.34         10.15         1.07 o                         
   8   2   9         55.58         62.89         2.36 o                         
  -8   3   9         28.26         29.79         3.22 o                         
  -7   3   9         12.45         15.94         1.49 o                         
  -6   3   9         78.97         77.30         2.11 o                         
  -5   3   9         56.81         50.52         1.89 o                         
  -4   3   9         87.80         89.06         2.05 o                         
  -3   3   9         39.71         49.26         1.51 o                         
  -2   3   9        246.63        240.88         3.62 o                         
  -1   3   9         37.77         38.82         4.96 o                         
   0   3   9        106.06        114.05         9.12 o                         
   1   3   9         71.76         59.62         3.20 o                         
   2   3   9         40.08         43.82         2.46 o                         
   3   3   9        110.45        108.17         2.07 o                         
   4   3   9        204.90        203.35         4.47 o                         
   5   3   9          7.45          6.83         0.95 o                         
   6   3   9         28.27         26.28         1.79 o                         
   7   3   9          0.59          1.53         0.79 o                         
   8   3   9         94.82         96.77         2.75 o                         
  -8   4   9         22.45         25.76         2.68 o                         
  -7   4   9         36.93         37.52         1.52 o                         
  -6   4   9         97.01         98.29         2.62 o                         
  -5   4   9        282.16        281.06         4.66 o                         
  -4   4   9        277.46        259.80         3.58 o                         
  -3   4   9         80.68         73.45         1.86 o                         
  -2   4   9        340.63        324.48         4.51 o                         
  -1   4   9        285.27        292.61         4.18 o                         
   0   4   9        389.50        371.03         4.67 o                         
   1   4   9         78.42         87.37         2.05 o                         
   2   4   9        100.85         88.95         1.87 o                         
   3   4   9         15.14         17.23         1.30 o                         
   4   4   9        124.45        122.86         2.75 o                         
   5   4   9          5.09          2.95         0.71 o                         
   6   4   9         59.18         53.70         4.96 o                         
   7   4   9         24.25         23.07         1.48 o                         
   8   4   9        333.90        338.74         6.73 o                         
  -7   5   9          3.86          3.96         0.78 o                         
  -6   5   9          0.96         -0.66         0.66 o                         
  -5   5   9        115.34        112.33         2.48 o                         
  -4   5   9        125.74        134.58         2.54 o                         
  -3   5   9         56.79         58.27         1.75 o                         
  -2   5   9         62.84         54.20         1.91 o                         
  -1   5   9        964.67        987.44        11.08 o                         
   0   5   9         49.80         36.96         1.62 o                         
   1   5   9         10.93          8.14         0.92 o                         
   2   5   9        491.10        485.17         6.48 o                         
   3   5   9        399.76        391.52         4.59 o                         
   4   5   9          9.78          9.62         1.19 o                         
   5   5   9          0.47          0.78         1.24 o                         
   6   5   9        354.18        339.80         5.93 o                         
   7   5   9         23.02         20.95         1.18 o                         
  -7   6   9        220.57        215.19         4.55 o                         
  -6   6   9        273.68        261.20         4.19 o                         
  -5   6   9         59.27         54.19         1.61 o                         
  -4   6   9         51.34         51.90         1.45 o                         
  -3   6   9         46.73         48.50         1.45 o                         
  -2   6   9        494.41        508.31         6.19 o                         
  -1   6   9          3.59          2.52         0.75 o                         
   0   6   9        287.54        278.72         4.20 o                         
   1   6   9        346.92        352.22         5.57 o                         
   2   6   9       1703.76       1790.28        23.92 o                         
   3   6   9       1394.33       1398.95        15.41 o                         
   4   6   9        288.59        292.30         4.24 o                         
   5   6   9        123.79        121.03         2.78 o                         
   6   6   9        141.62        139.51         2.48 o                         
   7   6   9         38.56         41.75         1.34 o                         
  -6   7   9         51.16         44.94         2.37 o                         
  -5   7   9        126.50        125.54         2.22 o                         
  -4   7   9        165.07        154.75         2.37 o                         
  -3   7   9       1840.37       1910.55        20.74 o                         
  -2   7   9        173.67        165.20         2.63 o                         
  -1   7   9       1437.38       1485.09        16.34 o                         
   0   7   9         61.95         62.19         2.05 o                         
   1   7   9        663.99        682.33        10.92 o                         
   2   7   9          1.16          2.01         0.86 o                         
   3   7   9        270.93        270.76         5.63 o                         
   4   7   9          0.64          1.68         0.97 o                         
   5   7   9        454.16        475.90         6.80 o                         
   6   7   9         18.90         20.19         1.25 o                         
  -5   8   9         92.41         79.30         3.22 o                         
  -4   8   9         42.35         42.68         1.34 o                         
  -3   8   9        143.84        150.22         2.43 o                         
  -2   8   9          8.14          8.26         0.83 o                         
  -1   8   9        110.71         98.87         2.31 o                         
   0   8   9         79.19         80.05         1.87 o                         
   1   8   9         20.03         19.16         1.29 o                         
   2   8   9        118.34        119.15         2.30 o                         
   3   8   9        326.38        299.80         5.37 o                         
   4   8   9        119.49        114.06         3.04 o                         
   5   8   9          4.04          1.29         0.89 o                         
  -3   9   9         29.50         31.34         3.62 o                         
  -2   9   9          0.60          0.65         0.74 o                         
  -1   9   9          2.91          2.49         0.69 o                         
   0   9   9         78.73         66.22         1.71 o                         
   1   9   9         49.07         55.27         1.60 o                         
   2   9   9         30.23         27.40         1.50 o                         
   3   9   9         19.98         22.54         1.88 o                         
  -8   0  10        200.82        200.08         4.84 o                         
  -6   0  10          6.62          5.10         1.61 o                         
  -4   0  10        344.25        316.90         7.29 o                         
  -2   0  10        104.60        184.05         5.28 o                         
   0   0  10        630.27        575.56        19.05 o                         
   2   0  10       3508.74       3908.93       106.27 o                         
   4   0  10       3136.48       3229.48        42.23 o                         
   6   0  10         14.46         18.90         4.16 o                         
   8   0  10        265.34        272.40         7.65 o                         
  -8   1  10        126.25        127.91         2.94 o                         
  -7   1  10        198.31        197.28         4.18 o                         
  -6   1  10         40.97         35.38         1.65 o                         
  -5   1  10         16.85         15.11         2.27 o                         
  -4   1  10         27.72         29.49         1.86 o                         
  -3   1  10        566.93        623.51        12.33 o                         
  -2   1  10        204.64        217.56         3.97 o                         
  -1   1  10         28.80         28.35         1.63 o                         
   0   1  10          9.84         14.34         2.40 o                         
   1   1  10       2440.66       2695.70        52.27 o                         
   2   1  10       2909.15       3292.04        86.80 o                         
   3   1  10         17.31         16.00         1.11 o                         
   4   1  10         29.72         32.10         1.46 o                         
   5   1  10       2139.60       2207.24        24.88 o                         
   6   1  10        947.84        968.26        13.38 o                         
   7   1  10        135.78        130.91         2.17 o                         
   8   1  10        149.51        146.83         2.27 o                         
  -8   2  10          5.92          5.10         1.88 o                         
  -7   2  10         98.64        104.27         2.73 o                         
  -6   2  10         73.16         72.09         4.08 o                         
  -5   2  10        848.04        840.13        11.77 o                         
  -4   2  10        182.39        181.55         3.17 o                         
  -3   2  10          4.66         13.90         1.66 o                         
  -2   2  10        641.73        547.01        13.13 o                         
  -1   2  10        505.32        508.94         7.22 o                         
   0   2  10         54.11         39.77         3.31 o                         
   1   2  10        108.32         91.10         3.44 o                         
   2   2  10         63.63         58.00         3.79 o                         
   3   2  10          8.93         11.73         1.48 o                         
   4   2  10          7.88          7.81         0.82 o                         
   5   2  10       1341.82       1350.66        16.42 o                         
   6   2  10         27.65         29.03         1.71 o                         
   7   2  10          1.89          1.89         0.70 o                         
   8   2  10          2.70          0.84         0.69 o                         
  -7   3  10        206.72        205.23         4.84 o                         
  -6   3  10          0.61          1.11         0.76 o                         
  -5   3  10        117.40        114.00         3.07 o                         
  -4   3  10         73.20         70.33         1.82 o                         
  -3   3  10         66.13         60.81         1.64 o                         
  -2   3  10        201.70        209.72         3.01 o                         
  -1   3  10       1820.66       1774.71        21.00 o                         
   0   3  10         39.90         34.92         2.58 o                         
   1   3  10       1674.35       1628.02        19.42 o                         
   2   3  10          4.24         10.29         0.84 o                         
   3   3  10        304.48        288.10         3.59 o                         
   4   3  10         97.96         99.25         2.78 o                         
   5   3  10        280.25        275.45         4.66 o                         
   6   3  10          0.36          0.03         0.65 o                         
   7   3  10        143.09        143.95         2.65 o                         
   8   3  10          1.74          0.16         0.55 o                         
  -7   4  10         50.99         50.58         1.79 o                         
  -6   4  10         11.46          7.08         1.29 o                         
  -5   4  10        253.64        253.64         4.32 o                         
  -4   4  10        264.09        253.66         3.54 o                         
  -3   4  10        271.07        252.17         4.95 o                         
  -2   4  10        107.52        117.90         2.35 o                         
  -1   4  10         14.05         17.54         1.38 o                         
   0   4  10          1.54          0.92         0.82 o                         
   1   4  10         96.69         99.74         1.99 o                         
   2   4  10        311.24        330.25         4.00 o                         
   3   4  10         48.98         46.01         1.58 o                         
   4   4  10         60.19         58.65         1.98 o                         
   5   4  10          1.28          1.70         0.68 o                         
   6   4  10         50.09         43.42         1.63 o                         
   7   4  10          0.16          0.89         0.62 o                         
  -7   5  10         97.14        100.90         2.55 o                         
  -6   5  10         28.47         29.02         1.60 o                         
  -5   5  10         68.50         61.41         1.84 o                         
  -4   5  10         31.78         35.07         1.59 o                         
  -3   5  10        394.34        374.89         5.31 o                         
  -2   5  10         31.10         30.00         1.48 o                         
  -1   5  10         57.33         53.71         1.79 o                         
   0   5  10         37.34         35.02         1.48 o                         
   1   5  10        389.29        360.06         8.46 o                         
   2   5  10          0.96          2.55         0.75 o                         
   3   5  10         13.02         17.47         1.22 o                         
   4   5  10         56.88         58.25         1.77 o                         
   5   5  10        174.26        177.67         3.71 o                         
   6   5  10        157.94        158.58         3.20 o                         
   7   5  10         27.12         30.11         1.48 o                         
  -7   6  10         46.61         45.89         2.15 o                         
  -6   6  10        219.75        223.78         3.65 o                         
  -5   6  10        220.70        206.60         3.30 o                         
  -4   6  10        224.68        243.75         3.38 o                         
  -3   6  10         84.30         87.06         1.86 o                         
  -2   6  10        515.72        493.96         6.06 o                         
  -1   6  10         85.58         79.74         1.87 o                         
   0   6  10        191.95        181.20         3.07 o                         
   1   6  10         37.65         40.21         1.71 o                         
   2   6  10          5.22          5.78         0.97 o                         
   3   6  10        155.29        147.35         2.48 o                         
   4   6  10         39.24         39.15         2.15 o                         
   5   6  10         26.08         24.93         1.53 o                         
   6   6  10         34.73         36.65         2.16 o                         
  -6   7  10          9.33          7.13         0.97 o                         
  -5   7  10          5.44          4.45         0.88 o                         
  -4   7  10          2.10          1.44         0.60 o                         
  -3   7  10        510.56        520.92        10.27 o                         
  -2   7  10        575.64        594.96         7.03 o                         
  -1   7  10        288.27        292.20         4.32 o                         
   0   7  10         26.03         23.52         1.40 o                         
   1   7  10        415.41        392.59         6.07 o                         
   2   7  10         66.91         58.39         1.94 o                         
   3   7  10          5.00          4.40         1.18 o                         
   4   7  10          5.94          6.71         1.61 o                         
   5   7  10         10.80          9.98         0.95 o                         
   6   7  10          1.27          1.88         1.07 o                         
  -5   8  10         10.28         13.32         2.01 o                         
  -4   8  10         21.98         26.26         1.28 o                         
  -3   8  10          0.36          0.14         0.54 o                         
  -2   8  10         22.34         23.18         1.19 o                         
  -1   8  10         37.87         37.49         1.57 o                         
   0   8  10         26.67         26.98         1.35 o                         
   1   8  10          6.97          4.86         0.74 o                         
   2   8  10          8.01          6.15         0.79 o                         
   3   8  10        107.55        102.55         2.54 o                         
   4   8  10        107.37        128.54         4.56 o                         
   5   8  10          1.71          2.42         1.07 o                         
  -3   9  10        259.59        261.09         5.50 o                         
  -2   9  10          0.11          0.32         0.63 o                         
  -1   9  10          2.65          3.72         0.77 o                         
   0   9  10          8.03          4.89         0.76 o                         
   1   9  10         84.56         89.93         2.51 o                         
   2   9  10          0.12         -0.38         1.21 o                         
   3   9  10        118.36        127.73         4.29 o                         
  -7   0  11         95.07         81.04         4.03 o                         
  -5   0  11         58.34         56.34         2.88 o                         
  -3   0  11        341.25        342.12        10.20 o                         
  -1   0  11       1576.84       1611.27        31.39 o                         
   1   0  11        295.74        281.74        12.88 o                         
   3   0  11         20.91         20.90         2.04 o                         
   5   0  11        130.63        135.20         3.03 o                         
   7   0  11          3.97          5.48         2.43 o                         
  -8   1  11          7.88          9.85         1.74 o                         
  -7   1  11        113.28        126.98         3.61 o                         
  -6   1  11          0.22          2.05         0.90 o                         
  -5   1  11        189.49        186.02         3.45 o                         
  -4   1  11          5.04          4.86         1.29 o                         
  -3   1  11        937.49        979.87        13.63 o                         
  -2   1  11        619.18        693.82        13.09 o                         
  -1   1  11        296.98        300.97         5.73 o                         
   0   1  11         64.87         61.03         2.84 o                         
   1   1  11        204.71        177.51         7.20 o                         
   2   1  11        131.65        109.13         2.27 o                         
   3   1  11        307.09        270.44         3.42 o                         
   4   1  11         39.97         43.14         2.57 o                         
   5   1  11         22.95         22.82         1.48 o                         
   6   1  11         22.84         28.39         1.70 o                         
   7   1  11          4.73          3.89         0.65 o                         
   8   1  11          0.83          0.29         0.70 o                         
  -8   2  11        289.57        304.82         9.39 o                         
  -7   2  11         51.98         51.74         2.10 o                         
  -6   2  11        563.00        539.55         7.88 o                         
  -5   2  11       1610.16       1620.25        21.70 o                         
  -4   2  11        535.68        548.48         7.98 o                         
  -3   2  11        310.65        311.71         4.45 o                         
  -2   2  11        505.66        471.17        10.47 o                         
  -1   2  11        532.71        611.38         8.68 o                         
   0   2  11       1039.95       1011.86        30.32 o                         
   1   2  11          2.57          6.24         0.99 o                         
   2   2  11        135.87        114.84         2.12 o                         
   3   2  11        132.68        127.13         2.14 o                         
   4   2  11         46.35         43.34         1.62 o                         
   5   2  11        253.60        254.80         3.91 o                         
   6   2  11        128.55        128.49         3.15 o                         
   7   2  11         69.31         65.20         2.37 o                         
   8   2  11         17.62         19.02         1.95 o                         
  -7   3  11          0.89          2.15         1.61 o                         
  -6   3  11        284.94        287.46         4.69 o                         
  -5   3  11        201.21        202.95         3.31 o                         
  -4   3  11        402.75        408.02         6.47 o                         
  -3   3  11        188.71        205.94         3.01 o                         
  -2   3  11        416.82        419.29         5.11 o                         
  -1   3  11        143.54        139.78         2.59 o                         
   0   3  11        318.87        292.41         4.27 o                         
   1   3  11          9.84         12.85         1.06 o                         
   2   3  11        116.85        118.23         2.12 o                         
   3   3  11         10.81         11.42         0.88 o                         
   4   3  11         25.36         23.97         1.37 o                         
   5   3  11          4.66          5.02         0.89 o                         
   6   3  11         78.56         82.65         4.29 o                         
   7   3  11          1.73          1.10         0.61 o                         
   8   3  11         70.82         71.33         2.10 o                         
  -7   4  11         63.64         68.02         2.37 o                         
  -6   4  11         50.21         40.90         1.80 o                         
  -5   4  11         52.81         58.18         1.86 o                         
  -4   4  11        494.64        500.04         7.45 o                         
  -3   4  11         43.14         40.53         1.57 o                         
  -2   4  11        565.18        587.93         7.61 o                         
  -1   4  11         54.76         50.57         1.72 o                         
   0   4  11       1266.69       1318.43        14.53 o                         
   1   4  11         21.41         23.47         1.64 o                         
   2   4  11        156.04        150.25         2.52 o                         
   3   4  11        174.05        176.01         2.83 o                         
   4   4  11        455.62        449.68         6.27 o                         
   5   4  11          6.51          7.33         0.79 o                         
   6   4  11        313.72        303.18         4.69 o                         
   7   4  11         24.56         26.85         1.25 o                         
  -7   5  11         13.21         18.53         1.62 o                         
  -6   5  11         59.36         66.14         2.20 o                         
  -5   5  11          0.20          1.09         0.75 o                         
  -4   5  11        312.80        297.11         4.30 o                         
  -3   5  11         63.73         64.69         2.17 o                         
  -2   5  11        186.14        201.29         3.26 o                         
  -1   5  11         19.57         20.52         1.52 o                         
   0   5  11         46.74         46.72         1.87 o                         
   1   5  11        677.89        682.39         8.01 o                         
   2   5  11        116.99        107.40         2.16 o                         
   3   5  11        215.34        219.70         4.73 o                         
   4   5  11          0.12          0.32         0.68 o                         
   5   5  11         78.96         76.08         2.04 o                         
   6   5  11         12.01         11.11         1.10 o                         
   7   5  11         48.94         51.30         1.39 o                         
  -6   6  11         30.32         30.03         1.32 o                         
  -5   6  11        123.83        129.48         2.58 o                         
  -4   6  11        124.39        118.24         2.28 o                         
  -3   6  11        252.17        254.36         4.42 o                         
  -2   6  11         96.25         96.65         2.04 o                         
  -1   6  11         11.80         10.77         1.39 o                         
   0   6  11        239.46        233.15         4.09 o                         
   1   6  11          4.69          2.95         0.81 o                         
   2   6  11        472.20        465.14         7.04 o                         
   3   6  11         68.71         67.50         1.93 o                         
   4   6  11        155.39        146.75         2.87 o                         
   5   6  11         15.12         19.42         1.94 o                         
   6   6  11          1.17          1.64         0.85 o                         
  -6   7  11         40.34         31.40         2.15 o                         
  -5   7  11        128.08        131.65         2.46 o                         
  -4   7  11          0.83          0.24         0.57 o                         
  -3   7  11         52.43         46.60         1.39 o                         
  -2   7  11        415.14        417.18         5.76 o                         
  -1   7  11         51.74         51.88         1.69 o                         
   0   7  11         57.88         60.40         1.74 o                         
   1   7  11        348.43        357.24         5.57 o                         
   2   7  11        229.44        222.18         5.13 o                         
   3   7  11        240.79        258.67         4.39 o                         
   4   7  11         32.47         28.45         3.76 o                         
   5   7  11        145.35        154.04         3.70 o                         
  -4   8  11         34.44         30.33         1.44 o                         
  -3   8  11          6.93          8.88         0.86 o                         
  -2   8  11         20.07         23.45         1.55 o                         
  -1   8  11        185.80        185.41         3.31 o                         
   0   8  11         27.77         24.28         1.24 o                         
   1   8  11        192.46        187.35         2.90 o                         
   2   8  11         48.30         50.70         1.54 o                         
   3   8  11        324.70        305.09         6.45 o                         
   4   8  11        353.26        351.51         9.93 o                         
  -3   9  11         10.29         10.20         1.61 o                         
  -2   9  11         61.85         65.33         1.94 o                         
  -1   9  11         10.73         13.72         2.29 o                         
   0   9  11        172.53        164.83         3.25 o                         
   1   9  11         31.47         26.81         2.06 o                         
   2   9  11        161.14        161.82         3.70 o                         
   3   9  11          8.08         12.61         1.61 o                         
  -8   0  12          0.86         -0.27         1.88 o                         
  -6   0  12        493.60        463.12        13.95 o                         
  -4   0  12         98.14        109.76         4.83 o                         
  -2   0  12        297.02        305.89         9.39 o                         
   0   0  12        677.52        674.28        23.61 o                         
   2   0  12       2444.93       2544.44        47.26 o                         
   4   0  12        388.63        375.73         7.48 o                         
   6   0  12       2009.43       2026.10        53.67 o                         
   8   0  12         58.12         59.84         2.68 o                         
  -8   1  12         27.26         37.30         2.28 o                         
  -7   1  12          0.51          1.84         1.22 o                         
  -6   1  12        222.80        225.12         5.00 o                         
  -5   1  12         10.77          7.38         1.60 o                         
  -4   1  12        230.09        216.55         4.49 o                         
  -3   1  12        181.91        186.17         3.42 o                         
  -2   1  12          1.33          2.33         0.89 o                         
  -1   1  12        168.65        197.07         4.44 o                         
   0   1  12          1.44          2.08         2.20 o                         
   1   1  12        439.19        423.68         5.39 o                         
   2   1  12       1466.64       1487.07        14.41 o                         
   3   1  12        895.30        950.59         9.91 o                         
   4   1  12         76.83         80.65         2.16 o                         
   5   1  12       1058.85       1063.19        11.94 o                         
   6   1  12        312.57        318.94         5.88 o                         
   7   1  12        174.97        177.63         2.76 o                         
   8   1  12         44.12         43.80         1.44 o                         
  -8   2  12          5.43          9.39         2.15 o                         
  -7   2  12         71.53         72.84         3.35 o                         
  -6   2  12        157.91        160.43         3.20 o                         
  -5   2  12         71.78         71.33         2.14 o                         
  -4   2  12       1167.45       1172.79        15.93 o                         
  -3   2  12        144.05        123.66         4.18 o                         
  -2   2  12        443.38        471.57         5.69 o                         
  -1   2  12         46.69         27.14         1.42 o                         
   0   2  12        842.09        856.40        11.84 o                         
   1   2  12        408.36        394.70         4.93 o                         
   2   2  12        102.65        124.57         2.42 o                         
   3   2  12         21.70         21.74         1.27 o                         
   4   2  12          0.69          1.27         0.77 o                         
   5   2  12        247.75        246.48         3.82 o                         
   6   2  12        140.82        153.80         4.57 o                         
   7   2  12         90.65         91.52         1.98 o                         
   8   2  12         74.12         63.65         1.67 o                         
  -7   3  12          0.12          0.27         1.48 o                         
  -6   3  12        103.87         99.64         2.31 o                         
  -5   3  12        571.97        596.81         7.75 o                         
  -4   3  12        389.92        410.33         5.62 o                         
  -3   3  12        100.15         95.61         2.16 o                         
  -2   3  12        389.74        407.26         5.04 o                         
  -1   3  12       1580.59       1544.78        18.48 o                         
   0   3  12        131.22        125.25         2.57 o                         
   1   3  12         28.98         25.40         1.48 o                         
   2   3  12          8.44         10.13         0.97 o                         
   3   3  12       2057.71       2084.77        24.77 o                         
   4   3  12         51.09         43.68         1.60 o                         
   5   3  12         23.77         26.44         1.54 o                         
   6   3  12         44.08         44.91         1.55 o                         
   7   3  12        439.15        476.16        11.27 o                         
  -7   4  12        211.60        215.75         5.77 o                         
  -6   4  12         46.52         35.82         1.65 o                         
  -5   4  12        608.73        555.16         8.05 o                         
  -4   4  12        213.80        207.30         3.38 o                         
  -3   4  12        383.59        388.42         5.35 o                         
  -2   4  12         40.70         42.69         1.65 o                         
  -1   4  12        639.95        606.91         7.85 o                         
   0   4  12        220.57        228.57         3.28 o                         
   1   4  12         32.52         27.12         1.38 o                         
   2   4  12          5.81          8.65         1.04 o                         
   3   4  12         91.59        104.51         2.13 o                         
   4   4  12          5.57          3.59         0.80 o                         
   5   4  12        198.28        192.57         3.10 o                         
   6   4  12         30.27         32.75         1.35 o                         
   7   4  12          9.84          9.47         1.10 o                         
  -7   5  12         64.05         63.06         2.68 o                         
  -6   5  12        308.14        305.66         4.73 o                         
  -5   5  12        115.86        102.38         2.62 o                         
  -4   5  12         66.65         61.84         1.72 o                         
  -3   5  12       1032.16       1030.80        12.70 o                         
  -2   5  12       1903.71       1953.38        23.26 o                         
  -1   5  12        720.51        727.20         9.24 o                         
   0   5  12        402.37        406.56         5.11 o                         
   1   5  12        123.47        117.80         2.19 o                         
   2   5  12        853.77        847.88        10.08 o                         
   3   5  12         96.00         85.41         2.09 o                         
   4   5  12          8.98          5.40         0.75 o                         
   5   5  12        163.74        166.45         3.01 o                         
   6   5  12        180.55        184.10         3.93 o                         
   7   5  12         42.59         45.37         1.34 o                         
  -6   6  12          8.24         10.29         1.22 o                         
  -5   6  12         50.14         52.95         1.66 o                         
  -4   6  12          7.11          5.25         0.69 o                         
  -3   6  12        249.56        260.15         3.64 o                         
  -2   6  12        128.92        141.00         2.39 o                         
  -1   6  12         18.07         19.99         1.48 o                         
   0   6  12        106.35         96.93         2.20 o                         
   1   6  12         59.46         46.54         1.68 o                         
   2   6  12        222.94        206.24         3.69 o                         
   3   6  12         30.06         24.67         1.90 o                         
   4   6  12          2.23          3.52         0.87 o                         
   5   6  12          1.16          2.67         0.82 o                         
   6   6  12         28.76         25.13         1.16 o                         
  -5   7  12          0.05          0.42         0.81 o                         
  -4   7  12        177.08        178.34         2.99 o                         
  -3   7  12         14.11         15.71         2.08 o                         
  -2   7  12         97.70         92.29         2.00 o                         
  -1   7  12         15.51         14.97         1.34 o                         
   0   7  12         12.68         16.18         1.20 o                         
   1   7  12          2.49          2.89         0.92 o                         
   2   7  12         55.13         59.94         1.91 o                         
   3   7  12         17.51         17.89         1.70 o                         
   4   7  12         87.74         93.84         3.09 o                         
   5   7  12         20.41         21.15         2.42 o                         
  -4   8  12         26.46         27.85         3.22 o                         
  -3   8  12         64.65         75.54         2.32 o                         
  -2   8  12          8.13          5.92         0.64 o                         
  -1   8  12          9.21          7.22         0.85 o                         
   0   8  12        206.47        203.62         3.09 o                         
   1   8  12          7.38          8.09         1.43 o                         
   2   8  12        577.59        551.26         7.00 o                         
   3   8  12        364.99        340.53         7.02 o                         
   4   8  12        287.17        260.81         5.31 o                         
  -2   9  12        113.83        114.73         2.32 o                         
  -1   9  12        144.71        139.95         2.73 o                         
   0   9  12        132.48        131.97         2.63 o                         
   1   9  12         29.11         28.38         1.80 o                         
   2   9  12         34.04         31.25         3.49 o                         
  -7   0  13        404.10        395.52        12.08 o                         
  -5   0  13        335.53        344.80        11.00 o                         
  -3   0  13        553.83        520.10        10.72 o                         
  -1   0  13       1259.41       1127.35        17.56 o                         
   1   0  13       1421.59       1463.68        22.62 o                         
   3   0  13        131.07        140.14         3.35 o                         
   5   0  13        487.01        493.92         7.41 o                         
   7   0  13          9.63          9.15         2.15 o                         
  -7   1  13          1.47          0.00         2.15 o                         
  -6   1  13          7.61          8.72         1.33 o                         
  -5   1  13         41.65         43.33         2.32 o                         
  -4   1  13         71.25         66.27         2.11 o                         
  -3   1  13          2.11          1.89         0.87 o                         
  -2   1  13          3.53          0.50         2.41 o                         
  -1   1  13        166.35        152.55         2.62 o                         
   0   1  13          5.84          7.09         1.66 o                         
   1   1  13        343.92        349.67         4.35 o                         
   2   1  13        171.59        205.10         2.81 o                         
   3   1  13        586.00        606.00         9.16 o                         
   4   1  13         31.58         27.66         1.44 o                         
   5   1  13        836.77        864.32        10.77 o                         
   6   1  13        292.12        299.31         7.94 o                         
   7   1  13        669.29        684.95         8.47 o                         
   8   1  13         64.30         58.77         2.68 o                         
  -7   2  13        296.02        300.27         6.64 o                         
  -6   2  13          4.48          2.22         0.86 o                         
  -5   2  13         24.18         19.18         1.52 o                         
  -4   2  13          0.45          0.12         0.76 o                         
  -3   2  13        194.16        190.29         3.90 o                         
  -2   2  13        162.21        166.89         2.67 o                         
  -1   2  13         13.97          9.46         1.05 o                         
   0   2  13        138.69        156.20         2.62 o                         
   1   2  13        765.13        751.26         8.62 o                         
   2   2  13        131.28        117.80         2.05 o                         
   3   2  13        802.03        833.86         9.51 o                         
   4   2  13        173.14        170.19         2.82 o                         
   5   2  13        473.59        481.28         8.96 o                         
   6   2  13         42.83         40.99         1.84 o                         
   7   2  13          8.46          7.05         0.93 o                         
  -7   3  13          1.28         -0.40         1.14 o                         
  -6   3  13        147.72        155.42         2.92 o                         
  -5   3  13          0.04          0.81         0.76 o                         
  -4   3  13         11.47         15.11         1.32 o                         
  -3   3  13         36.52         36.07         1.46 o                         
  -2   3  13       1518.75       1536.59        18.41 o                         
  -1   3  13         63.24         58.85         1.92 o                         
   0   3  13          3.12          4.00         0.90 o                         
   1   3  13         39.67         39.02         1.56 o                         
   2   3  13        275.82        254.42         4.46 o                         
   3   3  13        180.14        204.95         2.85 o                         
   4   3  13         65.00         61.71         1.73 o                         
   5   3  13          0.36          0.84         0.72 o                         
   6   3  13        311.96        325.49         5.05 o                         
   7   3  13         97.85        106.31         2.04 o                         
  -7   4  13         85.95         91.46         2.71 o                         
  -6   4  13         26.71         25.66         1.66 o                         
  -5   4  13        918.06        863.32        12.01 o                         
  -4   4  13          0.14         -0.75         0.75 o                         
  -3   4  13        217.94        227.07         3.62 o                         
  -2   4  13        430.36        432.54         5.86 o                         
  -1   4  13        207.66        220.25         3.54 o                         
   0   4  13          1.74          0.91         0.88 o                         
   1   4  13        486.10        463.57         5.68 o                         
   2   4  13        222.42        223.40         3.58 o                         
   3   4  13          0.16         -0.28         0.74 o                         
   4   4  13         10.73         10.25         1.36 o                         
   5   4  13          7.33          8.03         1.47 o                         
   6   4  13        197.76        203.22         3.32 o                         
   7   4  13         49.34         47.39         1.34 o                         
  -7   5  13         11.80         18.52         2.42 o                         
  -6   5  13          0.88          0.53         0.83 o                         
  -5   5  13          2.46          0.88         0.82 o                         
  -4   5  13         15.07         17.24         1.57 o                         
  -3   5  13          0.61          1.11         0.76 o                         
  -2   5  13        346.59        346.88         4.59 o                         
  -1   5  13       2085.78       2135.63        25.37 o                         
   0   5  13         30.37         32.07         1.80 o                         
   1   5  13        342.67        320.67         4.25 o                         
   2   5  13          1.21          0.51         0.74 o                         
   3   5  13        152.61        135.62         2.69 o                         
   4   5  13         42.35         44.55         1.98 o                         
   5   5  13         17.07         17.62         1.33 o                         
   6   5  13          0.13          0.83         0.94 o                         
  -6   6  13         60.98         51.64         1.80 o                         
  -5   6  13        115.78        123.34         2.44 o                         
  -4   6  13         42.54         38.35         1.38 o                         
  -3   6  13        258.52        269.30         4.40 o                         
  -2   6  13         44.83         44.58         1.77 o                         
  -1   6  13         12.28         12.58         1.10 o                         
   0   6  13         26.85         26.06         1.48 o                         
   1   6  13        279.98        301.92         4.39 o                         
   2   6  13          5.60          1.88         0.85 o                         
   3   6  13          6.18          2.27         1.22 o                         
   4   6  13         49.62         50.96         1.86 o                         
   5   6  13        213.68        228.48         3.65 o                         
   6   6  13         62.06         65.48         2.68 o                         
  -5   7  13          4.29          2.28         0.76 o                         
  -4   7  13          2.86          3.23         0.60 o                         
  -3   7  13         88.01         85.83         2.01 o                         
  -2   7  13         90.96         85.85         1.87 o                         
  -1   7  13         17.56         20.90         1.84 o                         
   0   7  13         22.14         20.38         1.33 o                         
   1   7  13         25.56         27.21         1.94 o                         
   2   7  13          3.66          4.14         1.05 o                         
   3   7  13         35.16         37.57         1.96 o                         
   4   7  13        159.99        189.69         4.62 o                         
   5   7  13        236.36        273.56         5.50 o                         
  -4   8  13         25.55         26.84         2.15 o                         
  -3   8  13         53.19         55.35         1.58 o                         
  -2   8  13         61.56         60.74         2.21 o                         
  -1   8  13        172.45        180.60         3.11 o                         
   0   8  13         20.47         21.13         1.29 o                         
   1   8  13         36.26         39.03         1.33 o                         
   2   8  13          1.45          1.99         0.63 o                         
   3   8  13          0.54          0.00         0.95 o                         
  -1   9  13         13.01         14.28         1.10 o                         
   0   9  13         44.64         47.59         1.55 o                         
   1   9  13         37.97         37.84         2.42 o                         
  -6   0  14          8.66          9.66         2.42 o                         
  -4   0  14        214.58        189.70         6.98 o                         
  -2   0  14          0.04          0.06         1.69 o                         
   0   0  14          3.95          2.67         1.24 o                         
   2   0  14         13.58         12.47         1.47 o                         
   4   0  14         32.66         29.50         1.91 o                         
   6   0  14        179.32        168.23         6.17 o                         
  -7   1  14          6.59          5.14         1.14 o                         
  -6   1  14         98.87        116.62         3.61 o                         
  -5   1  14         10.36          8.87         1.09 o                         
  -4   1  14         68.80         64.14         2.29 o                         
  -3   1  14         23.63         27.22         2.13 o                         
  -2   1  14         99.03         92.89         2.38 o                         
  -1   1  14        290.74        285.81         3.87 o                         
   0   1  14       1194.11       1183.44        14.35 o                         
   1   1  14          1.46          3.61         1.12 o                         
   2   1  14         44.93         42.28         1.49 o                         
   3   1  14          2.29          5.39         0.77 o                         
   4   1  14        337.10        321.76         3.95 o                         
   5   1  14         81.83         87.19         2.74 o                         
   6   1  14         14.36         14.81         1.43 o                         
   7   1  14         20.87         20.33         1.20 o                         
  -7   2  14        102.85        110.17         3.23 o                         
  -6   2  14         16.55         13.60         1.21 o                         
  -5   2  14         66.73         75.44         2.14 o                         
  -4   2  14          7.44         11.34         1.29 o                         
  -3   2  14        326.05        316.57         5.10 o                         
  -2   2  14         94.30         94.04         2.06 o                         
  -1   2  14        694.65        711.50         9.00 o                         
   0   2  14          5.88          6.85         1.38 o                         
   1   2  14        664.34        649.75         7.58 o                         
   2   2  14          9.32         12.10         1.15 o                         
   3   2  14        730.51        719.14         7.74 o                         
   4   2  14        195.58        182.20         2.61 o                         
   5   2  14        140.49        140.84         3.16 o                         
   6   2  14          0.26          0.22         0.69 o                         
   7   2  14        160.48        149.11         6.13 o                         
  -7   3  14          3.37          5.37         1.88 o                         
  -6   3  14        110.62        104.05         2.62 o                         
  -5   3  14         32.11         27.40         1.54 o                         
  -4   3  14        191.19        178.43         3.04 o                         
  -3   3  14         42.95         39.32         1.51 o                         
  -2   3  14        561.85        597.87         7.75 o                         
  -1   3  14         22.38         19.80         2.05 o                         
   0   3  14        356.02        353.63         6.26 o                         
   1   3  14        219.59        208.13         3.45 o                         
   2   3  14        196.16        195.58         2.79 o                         
   3   3  14          1.87          1.24         0.72 o                         
   4   3  14         35.07         38.30         1.49 o                         
   5   3  14         19.49         18.66         1.72 o                         
   6   3  14         13.06         13.00         1.06 o                         
   7   3  14         16.18         16.44         0.97 o                         
  -7   4  14        214.88        221.63         7.25 o                         
  -6   4  14         12.37         14.79         2.35 o                         
  -5   4  14       1197.07       1237.45        19.31 o                         
  -4   4  14        230.25        237.42         3.67 o                         
  -3   4  14       1381.37       1399.72        16.95 o                         
  -2   4  14         19.17         20.48         1.59 o                         
  -1   4  14        605.58        638.48         8.28 o                         
   0   4  14         18.90         23.98         1.78 o                         
   1   4  14        493.96        490.11         5.97 o                         
   2   4  14        163.83        154.46         2.78 o                         
   3   4  14        799.33        763.91         8.82 o                         
   4   4  14          9.66          6.97         0.76 o                         
   5   4  14         49.44         51.92         1.46 o                         
   6   4  14         21.78         28.00         1.20 o                         
  -6   5  14         11.95         15.96         1.10 o                         
  -5   5  14        141.26        140.56         7.90 o                         
  -4   5  14        386.88        387.47         5.97 o                         
  -3   5  14         67.41         81.67         1.95 o                         
  -2   5  14         50.37         56.02         1.88 o                         
  -1   5  14        321.60        319.32         4.61 o                         
   0   5  14        207.16        207.03         3.15 o                         
   1   5  14        199.01        200.01         3.09 o                         
   2   5  14          1.86          0.38         0.76 o                         
   3   5  14         62.32         49.93         1.69 o                         
   4   5  14        196.43        204.65         2.98 o                         
   5   5  14         73.42         80.21         1.87 o                         
   6   5  14        144.12        143.07         2.67 o                         
  -6   6  14         66.33         75.94         2.95 o                         
  -5   6  14         38.16         41.59         1.93 o                         
  -4   6  14          6.65          5.06         0.65 o                         
  -3   6  14        202.17        197.13         3.12 o                         
  -2   6  14          4.70          3.37         0.69 o                         
  -1   6  14         38.49         34.72         1.73 o                         
   0   6  14          0.29          0.20         0.66 o                         
   1   6  14        388.01        371.06         5.14 o                         
   2   6  14         48.19         32.05         2.76 o                         
   3   6  14         11.03          5.35         0.90 o                         
   4   6  14         50.86         56.18         2.76 o                         
   5   6  14          8.10         10.34         1.13 o                         
  -5   7  14         82.62         91.22         2.37 o                         
  -4   7  14        134.08        134.58         2.13 o                         
  -3   7  14         88.70         80.85         1.67 o                         
  -2   7  14         59.50         61.13         1.53 o                         
  -1   7  14         52.19         50.11         1.51 o                         
   0   7  14        315.97        319.01         4.46 o                         
   1   7  14         37.68         35.18         1.63 o                         
   2   7  14         64.07         71.39         2.17 o                         
   3   7  14         90.52         91.10         3.45 o                         
   4   7  14         96.88        102.00         3.03 o                         
  -3   8  14         53.41         51.36         1.37 o                         
  -2   8  14         59.93         61.65         1.45 o                         
  -1   8  14         23.60         20.61         1.59 o                         
   0   8  14         18.35         18.57         1.18 o                         
   1   8  14         10.06          8.66         1.34 o                         
   2   8  14        141.39        142.14         3.33 o                         
   3   8  14         21.18         22.98         1.41 o                         
  -7   0  15         12.61          8.86         1.88 o                         
  -5   0  15        110.98        128.54         5.37 o                         
  -3   0  15       1206.14       1139.69        21.92 o                         
  -1   0  15       1230.89       1280.60        24.48 o                         
   1   0  15        484.77        506.22         8.62 o                         
   3   0  15         37.86         27.31         1.86 o                         
   5   0  15        183.87        171.86         3.77 o                         
   7   0  15         27.75         26.30         1.52 o                         
  -7   1  15         24.82         26.05         2.01 o                         
  -6   1  15          0.20          1.63         1.21 o                         
  -5   1  15        145.43        133.25         3.01 o                         
  -4   1  15        214.21        215.99         4.49 o                         
  -3   1  15          3.68          3.78         1.06 o                         
  -2   1  15        360.84        388.28         5.51 o                         
  -1   1  15        146.25        147.60         2.56 o                         
   0   1  15        917.72        901.60        11.14 o                         
   1   1  15        232.13        231.75         3.33 o                         
   2   1  15         16.63         16.56         1.35 o                         
   3   1  15        108.88         99.31         1.88 o                         
   4   1  15        209.19        200.54         2.79 o                         
   5   1  15        260.21        267.79         4.03 o                         
   6   1  15         53.85         54.89         1.82 o                         
   7   1  15          0.15          0.77         0.64 o                         
  -7   2  15          1.48          1.07         1.34 o                         
  -6   2  15         61.11         61.76         1.94 o                         
  -5   2  15        575.10        503.75         8.68 o                         
  -4   2  15        658.95        610.11         8.82 o                         
  -3   2  15        220.88        199.96         3.35 o                         
  -2   2  15        404.38        389.67         5.51 o                         
  -1   2  15        629.68        607.90        15.28 o                         
   0   2  15         25.94         30.62         2.76 o                         
   1   2  15        409.22        388.38         4.93 o                         
   2   2  15         20.45         18.04         1.30 o                         
   3   2  15        530.28        546.42         6.08 o                         
   4   2  15          3.51          2.11         0.64 o                         
   5   2  15        230.53        238.26         3.79 o                         
   6   2  15        127.71        123.03         2.47 o                         
   7   2  15        275.90        276.37         4.59 o                         
  -6   3  15        166.64        160.19         3.30 o                         
  -5   3  15        131.81        113.35         4.66 o                         
  -4   3  15        380.66        346.73         5.05 o                         
  -3   3  15         40.62         43.40         1.81 o                         
  -2   3  15        955.86        954.48        13.25 o                         
  -1   3  15       2197.48       2303.56        27.24 o                         
   0   3  15       1158.03       1139.00        12.69 o                         
   1   3  15         54.30         55.17         1.66 o                         
   2   3  15       1400.97       1410.86        15.57 o                         
   3   3  15         20.27         21.20         1.33 o                         
   4   3  15        481.97        482.71         6.41 o                         
   5   3  15         91.08         85.32         1.89 o                         
   6   3  15        790.05        828.10        11.27 o                         
   7   3  15          4.45          2.60         0.81 o                         
  -6   4  15         11.91         12.96         1.35 o                         
  -5   4  15         41.16         38.77         2.37 o                         
  -4   4  15        234.46        237.50         5.07 o                         
  -3   4  15          6.74          8.22         1.20 o                         
  -2   4  15        155.25        167.32         3.37 o                         
  -1   4  15         68.91         66.92         1.75 o                         
   0   4  15        270.10        271.19         3.74 o                         
   1   4  15          2.92          0.53         0.87 o                         
   2   4  15         36.76         46.37         1.81 o                         
   3   4  15        321.09        302.25         4.00 o                         
   4   4  15          8.13          7.20         1.06 o                         
   5   4  15         76.54         69.43         1.60 o                         
   6   4  15         10.99         14.30         1.10 o                         
  -6   5  15        108.20        107.97         3.22 o                         
  -5   5  15          0.77          1.30         0.70 o                         
  -4   5  15        439.24        468.67         6.84 o                         
  -3   5  15         53.58         51.36         1.80 o                         
  -2   5  15        306.54        312.19         4.51 o                         
  -1   5  15          1.88          2.19         0.83 o                         
   0   5  15        124.91        123.60         2.21 o                         
   1   5  15          0.07          0.41         0.71 o                         
   2   5  15         60.57         64.14         1.75 o                         
   3   5  15         46.02         46.08         2.23 o                         
   4   5  15        357.24        380.47         4.74 o                         
   5   5  15         61.56         68.52         1.67 o                         
   6   5  15         66.81         71.19         1.99 o                         
  -5   6  15         30.19         35.08         2.83 o                         
  -4   6  15          5.24          5.07         0.70 o                         
  -3   6  15         40.91         44.90         1.43 o                         
  -2   6  15          0.12          0.19         0.62 o                         
  -1   6  15        199.57        194.08         4.42 o                         
   0   6  15         15.78         13.45         1.58 o                         
   1   6  15          1.33          1.83         1.48 o                         
   2   6  15        154.03        140.44         2.81 o                         
   3   6  15        202.96        197.39         6.11 o                         
   4   6  15          0.09          1.21         0.76 o                         
   5   6  15         83.38         81.58         3.22 o                         
  -4   7  15          5.79          4.27         0.84 o                         
  -3   7  15         45.41         43.00         1.21 o                         
  -2   7  15        134.75        125.86         2.16 o                         
  -1   7  15        121.33        124.26         2.20 o                         
   0   7  15         29.09         29.36         1.26 o                         
   1   7  15         34.64         39.13         3.28 o                         
   2   7  15          4.03          5.03         0.77 o                         
   3   7  15         10.12          8.36         1.41 o                         
   4   7  15          5.76          4.79         0.76 o                         
  -3   8  15          0.49          0.51         0.84 o                         
  -2   8  15        142.72        137.97         2.63 o                         
  -1   8  15         77.30         79.56         1.86 o                         
   0   8  15         10.56         11.99         1.13 o                         
   1   8  15         29.80         28.59         1.44 o                         
   2   8  15        113.81        101.90         2.17 o                         
  -6   0  16        334.63        356.07        11.00 o                         
  -4   0  16          4.24          4.29         1.61 o                         
  -2   0  16        914.55        936.24        14.92 o                         
   0   0  16        350.30        338.74         6.65 o                         
   2   0  16        299.18        299.33         5.68 o                         
   4   0  16        539.31        524.82         8.93 o                         
   6   0  16        462.62        469.83        13.42 o                         
  -7   1  16          1.78          1.59         1.48 o                         
  -6   1  16          5.35          6.44         1.88 o                         
  -5   1  16         16.57         17.96         1.77 o                         
  -4   1  16         20.41         24.97         1.73 o                         
  -3   1  16          3.56          2.62         1.60 o                         
  -2   1  16        281.30        276.03         4.12 o                         
  -1   1  16        104.63        101.56         2.73 o                         
   0   1  16         87.03         82.90         2.32 o                         
   1   1  16         33.82         31.68         1.51 o                         
   2   1  16        326.68        306.20         4.07 o                         
   3   1  16         44.31         46.19         1.48 o                         
   4   1  16        160.38        165.82         2.67 o                         
   5   1  16         22.04         19.77         1.26 o                         
   6   1  16        173.17        172.17         4.27 o                         
   7   1  16         24.20         23.78         1.94 o                         
  -6   2  16         17.09         18.00         1.90 o                         
  -5   2  16        399.06        387.06         5.90 o                         
  -4   2  16         42.00         31.60         1.86 o                         
  -3   2  16        199.30        205.33         3.40 o                         
  -2   2  16          0.28          0.40         1.07 o                         
  -1   2  16        878.06        865.24        10.78 o                         
   0   2  16         60.35         66.65         1.80 o                         
   1   2  16        791.42        799.70         9.17 o                         
   2   2  16          5.79          1.90         0.72 o                         
   3   2  16         76.96         82.62         1.81 o                         
   4   2  16         86.14         82.69         1.66 o                         
   5   2  16          0.94          1.02         0.67 o                         
   6   2  16        161.78        158.08         2.98 o                         
   7   2  16         25.08         27.56         1.60 o                         
  -6   3  16          1.67          2.06         1.22 o                         
  -5   3  16         17.16         29.48         1.85 o                         
  -4   3  16          3.45          4.38         1.06 o                         
  -3   3  16        124.53        126.40         2.59 o                         
  -2   3  16         70.58         71.79         2.23 o                         
  -1   3  16       1064.42       1059.67        13.06 o                         
   0   3  16        354.07        353.39         4.56 o                         
   1   3  16         12.30         12.24         1.05 o                         
   2   3  16          0.52          1.23         0.75 o                         
   3   3  16        382.00        347.65         4.13 o                         
   4   3  16         17.80         18.11         1.31 o                         
   5   3  16         14.24         13.15         1.21 o                         
   6   3  16        166.47        168.90         2.78 o                         
  -6   4  16          3.21          1.48         1.74 o                         
  -5   4  16        146.48        136.55         3.21 o                         
  -4   4  16         33.28         38.36         2.44 o                         
  -3   4  16         28.09         29.83         1.61 o                         
  -2   4  16          1.97          2.67         0.81 o                         
  -1   4  16          4.34          5.16         0.77 o                         
   0   4  16        140.46        147.68         2.51 o                         
   1   4  16        239.50        242.61         4.06 o                         
   2   4  16         76.39         61.16         1.83 o                         
   3   4  16         43.80         58.23         1.70 o                         
   4   4  16         10.14          7.59         0.95 o                         
   5   4  16        652.54        678.70         8.35 o                         
   6   4  16         32.37         36.57         1.23 o                         
  -6   5  16          0.35         -1.07         1.07 o                         
  -5   5  16        114.27        120.72         2.57 o                         
  -4   5  16          0.28          1.06         0.69 o                         
  -3   5  16          4.38          3.79         0.73 o                         
  -2   5  16        291.77        278.32         4.08 o                         
  -1   5  16         45.61         43.29         1.50 o                         
   0   5  16          7.92          6.58         0.96 o                         
   1   5  16         46.12         43.69         1.48 o                         
   2   5  16         64.94         62.18         2.17 o                         
   3   5  16         15.84         16.76         1.60 o                         
   4   5  16         28.28         31.78         1.51 o                         
   5   5  16        104.34        110.57         2.37 o                         
  -5   6  16         11.33         11.52         1.61 o                         
  -4   6  16        465.17        472.25         6.00 o                         
  -3   6  16          6.86          8.53         0.92 o                         
  -2   6  16        342.13        337.38         4.70 o                         
  -1   6  16        304.35        297.27         4.20 o                         
   0   6  16        256.94        259.83         3.79 o                         
   1   6  16         21.06         21.38         1.35 o                         
   2   6  16         35.62         35.65         1.59 o                         
   3   6  16         71.39         72.50         2.00 o                         
   4   6  16         64.89         58.23         2.95 o                         
   5   6  16         14.42         13.95         1.88 o                         
  -4   7  16         18.69         20.26         1.33 o                         
  -3   7  16         29.12         27.25         1.33 o                         
  -2   7  16         15.33         14.70         1.12 o                         
  -1   7  16          5.61          8.58         1.02 o                         
   0   7  16        207.48        207.36         3.14 o                         
   1   7  16          1.49          3.71         0.83 o                         
   2   7  16        412.77        406.36        14.13 o                         
   3   7  16         34.77         33.03         3.35 o                         
  -2   8  16        186.58        185.84         5.64 o                         
  -1   8  16         82.33         87.26         2.37 o                         
   0   8  16          6.00          5.15         0.66 o                         
   1   8  16         24.18         26.84         1.52 o                         
  -5   0  17          9.08         20.13         2.95 o                         
  -3   0  17         75.02         99.24         3.70 o                         
  -1   0  17        325.26        331.74         7.49 o                         
   1   0  17        524.14        508.25        10.32 o                         
   3   0  17        380.49        385.19         8.35 o                         
   5   0  17        414.88        417.70         9.08 o                         
  -6   1  17          0.71          0.40         1.48 o                         
  -5   1  17        166.20        158.30         4.36 o                         
  -4   1  17        143.22        129.01         3.20 o                         
  -3   1  17        656.79        624.51        10.38 o                         
  -2   1  17         64.25         67.62         3.25 o                         
  -1   1  17        408.75        400.38         5.69 o                         
   0   1  17         15.23         18.03         2.15 o                         
   1   1  17        804.68        828.21        10.92 o                         
   2   1  17        164.22        170.14         2.75 o                         
   3   1  17          1.27          1.62         0.67 o                         
   4   1  17         74.82         70.31         1.70 o                         
   5   1  17         37.41         39.03         1.54 o                         
   6   1  17         20.81         18.86         2.01 o                         
  -6   2  17         50.62         42.40         3.22 o                         
  -5   2  17        106.88         97.84         2.50 o                         
  -4   2  17        205.71        204.84         3.75 o                         
  -3   2  17         60.52         61.23         2.46 o                         
  -2   2  17        417.94        410.76         6.34 o                         
  -1   2  17        112.58        103.55         2.41 o                         
   0   2  17        529.01        521.83         6.30 o                         
   1   2  17        196.05        181.99         2.84 o                         
   2   2  17        131.88        131.95         2.22 o                         
   3   2  17        312.22        302.57         3.76 o                         
   4   2  17        191.29        185.40         3.97 o                         
   5   2  17         86.82         89.44         1.77 o                         
   6   2  17         79.89         75.77         1.80 o                         
  -6   3  17          6.62          7.78         1.61 o                         
  -5   3  17         39.68         42.83         2.17 o                         
  -4   3  17         55.72         53.66         2.25 o                         
  -3   3  17         18.45         19.01         1.68 o                         
  -2   3  17        220.66        220.76         3.92 o                         
  -1   3  17         87.12         83.59         1.96 o                         
   0   3  17         52.50         49.23         1.69 o                         
   1   3  17          1.60          1.30         0.82 o                         
   2   3  17        107.13        111.52         2.13 o                         
   3   3  17         18.48         11.78         1.16 o                         
   4   3  17         27.94         28.93         1.28 o                         
   5   3  17          2.74          1.89         0.69 o                         
   6   3  17        307.74        323.32         5.27 o                         
  -6   4  17         58.13         64.14         2.95 o                         
  -5   4  17         12.69         15.37         2.15 o                         
  -4   4  17         18.35         17.48         1.55 o                         
  -3   4  17         13.51          9.86         1.24 o                         
  -2   4  17         67.61         63.74         1.77 o                         
  -1   4  17         18.72         19.21         1.37 o                         
   0   4  17        446.34        441.83         5.98 o                         
   1   4  17         66.25         63.04         1.74 o                         
   2   4  17        415.40        396.26         5.38 o                         
   3   4  17          0.40          1.55         0.64 o                         
   4   4  17         72.17         66.93         1.58 o                         
   5   4  17         11.02         12.42         1.00 o                         
  -5   5  17         15.90         21.39         1.48 o                         
  -4   5  17        166.65        173.72         3.02 o                         
  -3   5  17        193.33        203.51         3.12 o                         
  -2   5  17         22.02         24.72         1.31 o                         
  -1   5  17         50.15         52.31         9.79 o                         
   0   5  17        355.33        351.92         5.04 o                         
   1   5  17         14.24         11.55         1.65 o                         
   2   5  17          4.79          6.01         0.71 o                         
   3   5  17        274.15        278.15         3.62 o                         
   4   5  17         24.19         28.43         1.48 o                         
   5   5  17         93.31         89.49         2.25 o                         
  -4   6  17        245.52        219.85        29.92 o                         
  -3   6  17        467.34        481.76         6.12 o                         
  -2   6  17         39.39         37.48         1.26 o                         
  -1   6  17         74.35         73.37         1.69 o                         
   0   6  17          9.10         12.80         1.11 o                         
   1   6  17        176.60        172.15         3.17 o                         
   2   6  17          1.17          1.49         0.67 o                         
   3   6  17         78.71         84.03         2.16 o                         
   4   6  17          0.70          1.07         1.07 o                         
  -3   7  17        424.87        442.18         6.14 o                         
  -2   7  17         14.86         18.82         1.02 o                         
  -1   7  17        182.76        196.69         3.61 o                         
   0   7  17          0.90          2.03         0.77 o                         
   1   7  17         18.12         24.58         1.24 o                         
   2   7  17        109.06        109.22         2.66 o                         
   3   7  17         63.18         68.44         1.90 o                         
  -6   0  18         53.23         47.77         3.49 o                         
  -4   0  18       2099.26       1994.19        53.13 o                         
  -2   0  18       1118.77       1121.48        24.82 o                         
   0   0  18        642.15        617.39        17.71 o                         
   2   0  18       1192.11       1184.58        18.94 o                         
   4   0  18        198.27        212.02         4.23 o                         
   6   0  18         68.22         65.21         2.95 o                         
  -6   1  18          5.27          6.29         1.41 o                         
  -5   1  18        207.52        190.92         5.42 o                         
  -4   1  18        105.82         93.62         2.89 o                         
  -3   1  18         57.05         53.74         2.96 o                         
  -2   1  18          0.23          1.12         1.14 o                         
  -1   1  18       2428.55       2572.69        34.08 o                         
   0   1  18       1968.39       1991.67        23.69 o                         
   1   1  18         23.91         27.41         1.46 o                         
   2   1  18        384.65        396.25         4.98 o                         
   3   1  18         97.55         92.52         1.94 o                         
   4   1  18        245.95        235.68         3.21 o                         
   5   1  18         30.62         28.60         1.34 o                         
   6   1  18         59.76         68.74        11.00 o                         
  -5   2  18         15.82         15.53         2.28 o                         
  -4   2  18         84.01         89.54         3.28 o                         
  -3   2  18        385.56        372.44        11.27 o                         
  -2   2  18          5.24          2.33         1.22 o                         
  -1   2  18        438.14        449.25         6.84 o                         
   0   2  18         31.88         29.89         1.56 o                         
   1   2  18         40.47         39.73         1.57 o                         
   2   2  18         55.63         64.04         1.77 o                         
   3   2  18        157.10        136.73         2.64 o                         
   4   2  18          3.18          1.09         0.62 o                         
   5   2  18         16.63         15.03         1.22 o                         
   6   2  18         12.49         14.34         1.02 o                         
  -5   3  18         88.69         83.63         3.39 o                         
  -4   3  18          0.60         -0.41         1.21 o                         
  -3   3  18        148.82        167.99         4.05 o                         
  -2   3  18         78.47         79.09         2.75 o                         
  -1   3  18        230.83        227.86         3.30 o                         
   0   3  18         12.04         12.22         1.16 o                         
   1   3  18         17.89         21.72         1.94 o                         
   2   3  18         28.13         32.88         1.36 o                         
   3   3  18          8.49          9.24         1.68 o                         
   4   3  18         43.83         45.20         1.35 o                         
   5   3  18        101.14        100.68         2.12 o                         
   6   3  18        272.77        278.26         5.50 o                         
  -5   4  18          8.15          8.50         1.08 o                         
  -4   4  18          6.84          6.35         1.09 o                         
  -3   4  18         15.93         16.52         1.31 o                         
  -2   4  18         12.26         12.86         1.39 o                         
  -1   4  18          3.66          3.07         0.96 o                         
   0   4  18          0.21          0.16         0.69 o                         
   1   4  18         33.87         30.72         1.63 o                         
   2   4  18         36.01         38.47         1.43 o                         
   3   4  18        269.59        250.15         3.62 o                         
   4   4  18          1.33          1.73         0.56 o                         
   5   4  18        106.85        105.51         2.26 o                         
  -5   5  18         43.45         44.87         3.22 o                         
  -4   5  18         16.37         19.18         1.86 o                         
  -3   5  18          2.00          1.71         0.64 o                         
  -2   5  18          6.78          5.91         0.76 o                         
  -1   5  18        126.46        122.99         2.38 o                         
   0   5  18         27.13         29.21         1.29 o                         
   1   5  18         14.06         14.40         1.11 o                         
   2   5  18          2.62          1.01         0.77 o                         
   3   5  18        283.91        264.80         3.76 o                         
   4   5  18         68.29         63.48         3.20 o                         
  -4   6  18         29.15         33.01         2.42 o                         
  -3   6  18        173.94        171.62         2.82 o                         
  -2   6  18          4.46          3.25         0.60 o                         
  -1   6  18         95.54         92.16         1.88 o                         
   0   6  18         50.69         59.47         1.61 o                         
   1   6  18        146.96        153.25         2.68 o                         
   2   6  18        239.23        231.21         4.28 o                         
   3   6  18          0.19         -0.31         0.70 o                         
  -2   7  18         19.44         19.51         1.18 o                         
  -1   7  18          0.27          0.64         0.56 o                         
   0   7  18         99.46         89.99         2.13 o                         
   1   7  18          0.39          0.45         0.62 o                         
   2   7  18         20.58         25.31         1.18 o                         
  -5   0  19         39.37         41.59         3.76 o                         
  -3   0  19        150.44        130.61         5.49 o                         
  -1   0  19        494.74        507.37        10.53 o                         
   1   0  19         57.74         64.28         2.45 o                         
   3   0  19         77.42         68.83         2.69 o                         
   5   0  19         75.04         81.93         2.68 o                         
  -5   1  19         98.69        118.07         5.64 o                         
  -4   1  19          1.44          2.80         1.49 o                         
  -2   1  19         34.29         28.89         2.95 o                         
  -1   1  19          3.47          6.08         1.36 o                         
   0   1  19        456.13        443.26         5.95 o                         
   1   1  19        171.93        183.70         3.05 o                         
   2   1  19         13.84          9.64         0.83 o                         
   3   1  19         47.30         57.92         3.82 o                         
   4   1  19        143.75        144.48         2.21 o                         
   5   1  19          1.37          1.19         0.68 o                         
   6   1  19         11.53         11.75         0.93 o                         
  -5   2  19          6.52         14.01         3.09 o                         
  -4   2  19         98.13         90.70         4.29 o                         
  -3   2  19         15.71         13.15         2.95 o                         
  -2   2  19        237.11        235.55         5.60 o                         
  -1   2  19         90.68         86.66         2.33 o                         
   0   2  19         68.66         71.73         2.30 o                         
   1   2  19          5.96          5.16         0.85 o                         
   2   2  19        212.54        207.17         3.26 o                         
   3   2  19         80.81         74.24         1.67 o                         
   4   2  19        171.02        183.99         3.51 o                         
   5   2  19          1.46          1.48         0.85 o                         
  -5   3  19         25.04         23.35         2.68 o                         
  -4   3  19          3.94          4.29         1.34 o                         
  -3   3  19         22.90         22.64         1.95 o                         
  -2   3  19         24.71         30.10         2.05 o                         
  -1   3  19         19.51         18.11         1.66 o                         
   0   3  19         82.64         79.99         2.10 o                         
   1   3  19          3.16          1.04         0.66 o                         
   2   3  19         46.44         47.02         1.56 o                         
   3   3  19          1.10          0.29         0.60 o                         
   4   3  19         39.78         40.91         1.28 o                         
   5   3  19          7.32          6.10         0.97 o                         
  -5   4  19         17.64         13.42         2.15 o                         
  -4   4  19        336.87        330.12        14.72 o                         
  -3   4  19         71.85         67.81         1.78 o                         
  -2   4  19        353.45        358.55         5.43 o                         
  -1   4  19         37.85         36.40         1.59 o                         
   0   4  19        653.64        639.60         8.11 o                         
   1   4  19          1.08          2.18         0.65 o                         
   2   4  19        180.59        178.55         2.87 o                         
   3   4  19         22.95         22.33         1.13 o                         
   4   4  19        243.98        243.89         3.05 o                         
   5   4  19          0.10         -0.81         0.81 o                         
  -4   5  19         34.26         36.87         3.62 o                         
  -3   5  19          2.01          0.69         0.77 o                         
  -2   5  19         15.66         18.05         1.15 o                         
  -1   5  19         51.31         55.58         1.63 o                         
   0   5  19         68.05         67.56         1.78 o                         
   1   5  19        118.89        135.25         2.30 o                         
   2   5  19         37.09         36.05         1.41 o                         
   3   5  19         91.28         93.59         4.44 o                         
   4   5  19        209.41        199.84         4.51 o                         
  -3   6  19         28.32         30.33         1.41 o                         
  -2   6  19         48.77         46.78         2.25 o                         
  -1   6  19          6.89          6.39         0.85 o                         
   0   6  19         31.67         33.43         1.21 o                         
   1   6  19         10.53          7.32         1.20 o                         
   2   6  19         58.29         60.38         1.70 o                         
   3   6  19          1.04          1.64         0.84 o                         
  -1   7  19        283.48        297.37         4.90 o                         
   0   7  19         41.32         45.53         2.38 o                         
   1   7  19        269.70        283.52         4.65 o                         
  -4   0  20        103.36         99.56         5.90 o                         
  -2   0  20        653.38        654.19        13.19 o                         
   0   0  20       1091.99       1134.46        21.92 o                         
   2   0  20        326.25        327.09        10.20 o                         
   4   0  20        636.19        619.83        13.60 o                         
  -3   1  20        266.72        262.96         8.59 o                         
  -2   1  20         36.38         32.08         2.94 o                         
  -1   1  20        174.57        176.58         3.91 o                         
   0   1  20        788.09        784.49        10.93 o                         
   1   1  20        193.46        189.53         3.45 o                         
   2   1  20         44.45         46.26         1.98 o                         
   3   1  20          3.28          3.67         0.64 o                         
   4   1  20          0.05          0.92         0.57 o                         
   5   1  20          0.36          0.21         0.66 o                         
  -4   2  20          7.48          6.44         1.61 o                         
  -3   2  20         74.02         75.67         4.03 o                         
  -2   2  20         58.23         52.77         2.64 o                         
  -1   2  20         27.27         24.69         1.98 o                         
   0   2  20        259.91        251.44         4.22 o                         
   1   2  20         26.19         23.07         1.55 o                         
   2   2  20        148.03        149.41         2.54 o                         
   3   2  20         36.03         31.13         1.19 o                         
   4   2  20        177.91        164.25         4.76 o                         
   5   2  20          5.29          3.54         1.15 o                         
  -4   3  20         37.59         41.04         3.49 o                         
  -3   3  20        417.60        443.24         9.29 o                         
  -2   3  20         16.51         23.71         2.02 o                         
  -1   3  20          8.20          6.81         0.99 o                         
   0   3  20          0.45          0.89         0.79 o                         
   1   3  20        553.85        531.31         6.89 o                         
   2   3  20         68.63         65.14         2.06 o                         
   3   3  20        223.30        234.61         3.92 o                         
   4   3  20         20.45         26.73         1.26 o                         
   5   3  20        192.02        196.90         4.08 o                         
  -3   4  20         55.62         57.66         3.87 o                         
  -2   4  20         70.26         73.87         1.96 o                         
  -1   4  20          4.99          5.57         0.79 o                         
   0   4  20        108.20        104.52         2.06 o                         
   1   4  20          0.43          0.05         0.57 o                         
   2   4  20          1.85          1.21         0.63 o                         
   3   4  20          5.69          5.80         0.94 o                         
   4   4  20          7.05          5.69         2.01 o                         
  -3   5  20         49.69         53.63         3.22 o                         
  -2   5  20         28.95         27.10         1.59 o                         
  -1   5  20        119.85        123.58         2.35 o                         
   0   5  20        154.13        154.42         4.84 o                         
   1   5  20         17.65         20.04         1.13 o                         
   2   5  20         35.89         42.04         2.65 o                         
   3   5  20        183.62        190.17         3.51 o                         
  -2   6  20        104.28        101.43         2.29 o                         
  -1   6  20          6.42          7.33         0.98 o                         
   0   6  20         40.91         37.99         1.49 o                         
   1   6  20         16.98         21.72         1.13 o                         
   2   6  20        295.95        295.42        10.87 o                         
  -1   0  21        141.29        148.81         4.27 o                         
   1   0  21          6.87          5.47         1.14 o                         
   3   0  21         25.26         20.06         1.44 o                         
   5   0  21          7.17          4.56         1.07 o                         
  -3   1  21        255.46        265.37         8.32 o                         
  -2   1  21          1.17          0.27         1.88 o                         
  -1   1  21        382.16        383.84         5.84 o                         
   0   1  21        555.84        544.61         7.85 o                         
   1   1  21        674.25        684.21         8.57 o                         
   2   1  21        111.50        117.46         2.13 o                         
   3   1  21         47.41         43.34         1.20 o                         
   4   1  21          0.02          0.19         0.56 o                         
   5   1  21        239.08        239.88         6.98 o                         
  -4   2  21        117.36        110.83         4.56 o                         
  -3   2  21        252.32        241.76         7.51 o                         
  -2   2  21        152.33        143.89         3.97 o                         
  -1   2  21        300.67        306.74         5.57 o                         
   0   2  21         76.50         72.30         1.85 o                         
   1   2  21         57.16         59.43         1.62 o                         
   2   2  21        353.78        360.20         4.85 o                         
   3   2  21         48.65         50.45         1.48 o                         
   4   2  21        135.62        132.01         2.31 o                         
  -4   3  21        328.49        350.44         9.93 o                         
  -3   3  21          7.19          3.76         1.34 o                         
  -2   3  21          2.69          2.37         0.93 o                         
  -1   3  21         55.58         60.67         3.17 o                         
   0   3  21        329.12        339.22         5.69 o                         
   1   3  21        223.94        217.26         4.18 o                         
   2   3  21         28.40         23.83         1.32 o                         
   3   3  21        111.65        114.22         2.37 o                         
   4   3  21        102.01        108.84         1.77 o                         
  -4   4  21         70.92         73.26         2.95 o                         
  -3   4  21          3.30          2.95         1.07 o                         
  -2   4  21        110.97        113.17         3.13 o                         
  -1   4  21          6.69          4.54         0.82 o                         
   0   4  21        368.26        374.18         5.60 o                         
   1   4  21         22.29         26.35         1.24 o                         
   2   4  21        219.19        225.71         3.87 o                         
   3   4  21          6.49          5.25         0.59 o                         
  -3   5  21        206.63        236.66         6.98 o                         
  -2   5  21          1.02          0.97         0.95 o                         
  -1   5  21          5.41          4.72         0.69 o                         
   0   5  21          5.63          4.70         0.64 o                         
   1   5  21         27.53         25.54         1.28 o                         
   2   5  21          1.90          1.98         0.69 o                         
  -1   6  21        192.66        199.81         4.27 o                         
   0   6  21        102.91        111.63         3.76 o                         
  -2   0  22        121.41        111.63         5.10 o                         
   0   0  22         50.72         48.87         2.82 o                         
   2   0  22        213.44        196.21         3.91 o                         
   4   0  22          7.01         10.50         2.68 o                         
  -3   1  22         38.76         33.01         3.76 o                         
  -2   1  22        258.90        261.08         8.05 o                         
  -1   1  22          6.30          5.42         0.90 o                         
   0   1  22         12.60         10.29         1.07 o                         
   1   1  22        279.86        269.66         4.26 o                         
   2   1  22          2.39          1.50         0.56 o                         
   3   1  22         40.13         38.48         1.73 o                         
   4   1  22          0.63          0.09         0.67 o                         
  -3   2  22         38.72         42.67         2.95 o                         
  -2   2  22        203.27        199.23         4.73 o                         
  -1   2  22         18.21         18.42         1.80 o                         
   0   2  22        405.22        403.39         5.97 o                         
   1   2  22        181.52        167.33         2.64 o                         
   2   2  22         47.84         42.79         1.51 o                         
   3   2  22         20.17         22.96         1.23 o                         
   4   2  22        153.86        152.86         3.51 o                         
  -3   3  22         13.63          9.66         2.15 o                         
  -2   3  22          0.44         -0.89         0.89 o                         
  -1   3  22          2.89          4.00         1.03 o                         
   0   3  22          1.16          1.22         0.77 o                         
   1   3  22         20.18         21.95         1.20 o                         
   2   3  22         89.91         99.04         2.06 o                         
   3   3  22         41.03         47.26         1.91 o                         
  -3   4  22         10.90         13.95         1.88 o                         
  -2   4  22         36.25         35.05         1.79 o                         
  -1   4  22        116.50        118.00         2.62 o                         
   0   4  22         24.75         25.24         1.38 o                         
   1   4  22         13.13         10.69         0.94 o                         
   2   4  22          0.21          0.24         0.56 o                         
  -2   5  22        104.01        108.41         3.76 o                         
  -1   5  22         75.57         80.10         2.28 o                         
   0   5  22        232.73        259.02         4.39 o                         
   1   5  22         43.87         52.99         1.60 o                         
  -1   0  23        104.39        105.79         3.32 o                         
   1   0  23         63.48         64.35         2.28 o                         
   3   0  23        210.14        194.43        29.92 o                         
  -2   1  23         98.09         81.58         5.90 o                         
  -1   1  23         51.98         55.33         2.07 o                         
   0   1  23          4.86          4.21         0.75 o                         
   1   1  23         17.80         19.27         1.16 o                         
   2   1  23         98.43         97.05         1.82 o                         
   3   1  23         56.36         57.58         1.43 o                         
  -3   2  23         41.80         41.86         3.22 o                         
  -2   2  23         45.02         50.18         2.95 o                         
  -1   2  23         75.81         80.54         2.56 o                         
   0   2  23        205.72        200.76         3.81 o                         
   1   2  23         78.46         84.61         1.97 o                         
   2   2  23          2.63          2.44         0.58 o                         
   3   2  23         75.08         76.88         1.63 o                         
  -3   3  23         26.83         23.61         2.42 o                         
  -2   3  23        487.38        500.69        13.69 o                         
  -1   3  23          1.92          1.16         0.84 o                         
   0   3  23        560.87        585.41         9.30 o                         
   1   3  23         67.00         63.46         1.54 o                         
   2   3  23        528.59        556.82         7.61 o                         
  -2   4  23         15.62         12.08         1.88 o                         
  -1   4  23         44.68         45.85         2.95 o                         
   0   4  23          5.83          3.56         1.21 o                         
   1   4  23         76.45         83.58         3.57 o                         
   0   0  24         85.01         86.61         2.75 o                         
   2   0  24         32.44         32.10         1.52 o                         
  -1   1  24         16.87         23.29         2.06 o                         
   0   1  24         22.22         22.48         2.07 o                         
   1   1  24        137.20        142.80         4.43 o                         
   2   1  24        106.97        113.91         2.32 o                         
  -2   2  24          3.55          5.37         1.61 o                         
  -1   2  24          5.22          6.88         3.62 o                         
   0   2  24        179.12        166.11         4.86 o                         
   1   2  24         66.08         69.45         1.80 o                         
   2   2  24         44.50         51.22         1.49 o                         
  -2   3  24          0.13          0.00         1.34 o                         
  -1   3  24          2.42          2.15         1.07 o                         
   0   3  24        234.32        213.85         4.55 o                         
   1   3  24        174.51        166.72         3.70 o                         
   1   0  25        729.32        723.93        19.32 o                         
   0   1  25          9.99         14.36         1.71 o                         
   1   1  25          0.06         -0.39         0.70 o                         
   0   2  25         90.42         88.82         3.49 o                         
                                                                                
